# Supplementary material for: Novel diagnostic biomarkers of oxidative stress, immune- infiltration characteristics and experimental validation of SERPINE1 in colon cancer
Source: Discov Oncol. 2023 Nov 18;14:206. doi: 10.1007/s12672-023-00833-w (PMC10657345; doi:10.1007/s12672-023-00833-w)
Supplement: Supplementary file 11 — Additional file11 (XLS 10 KB)—Table S1: The detailed information of the patients was shown in Supplementary Table S1. [file 12672_2023_833_MOESM11_ESM.xls]

## Sheet: Sheet1
	TCGA cohort	GSE17538
Samples	514	238
tumor count	473	238
normal count	41	0
Age
＞65	267	118
＜=65	185	120
Gender
Female	214	114
Male	238	124
Stage
Stage1	76	NA
Stage2	178	NA
Stage3	125	NA
Stage4	62	NA
Survival status
Alive	356	122
Dead	96	55
NA: not accessible
