# Supplementary material for: Novel diagnostic biomarkers of oxidative stress, immune- infiltration characteristics and experimental validation of SERPINE1 in colon cancer
Source: Discov Oncol. 2023 Nov 18;14:206. doi: 10.1007/s12672-023-00833-w (PMC10657345; doi:10.1007/s12672-023-00833-w)
Supplement: Supplementary file 12 — Additional file12 (CSV 58 KB)—Table S2: 433 oxidative stress protein domains with correlation scores ≥ 10 were extracted from the gene cards. [file 12672_2023_833_MOESM12_ESM.csv]

Gene Symbol	Description	Category	Gifts	GC Id	Relevance score	GeneCards Link
PRODH	Proline Dehydrogenase 1	Protein Coding	48	GC22M018912	10.00064087	https://www.genecards.org/cgi-bin/carddisp.pl?gene=PRODH
HTR1A	5-Hydroxytryptamine Receptor 1A	Protein Coding	49	GC05M063960	10.02736759	https://www.genecards.org/cgi-bin/carddisp.pl?gene=HTR1A
NFKBIA	NFKB Inhibitor Alpha	Protein Coding	52	GC14M035401	10.03022003	https://www.genecards.org/cgi-bin/carddisp.pl?gene=NFKBIA
BCS1L	BCS1 Homolog, Ubiquinol-Cytochrome C Reductase Complex Chaperone	Protein Coding	47	GC02P218658	10.04590511	https://www.genecards.org/cgi-bin/carddisp.pl?gene=BCS1L
SLC6A3	Solute Carrier Family 6 Member 3	Protein Coding	53	GC05M001392	10.05502701	https://www.genecards.org/cgi-bin/carddisp.pl?gene=SLC6A3
PRKG1	Protein Kinase CGMP-Dependent 1	Protein Coding	54	GC10P050991	10.0933609	https://www.genecards.org/cgi-bin/carddisp.pl?gene=PRKG1
TYR	Tyrosinase	Protein Coding	53	GC11P089177	10.12145805	https://www.genecards.org/cgi-bin/carddisp.pl?gene=TYR
MYH7	Myosin Heavy Chain 7	Protein Coding	50	GC14M023412	10.12158394	https://www.genecards.org/cgi-bin/carddisp.pl?gene=MYH7
MT-ND1	Mitochondrially Encoded NADH:Ubiquinone Oxidoreductase Core Subunit 1	Protein Coding	33	GCMTP003309	10.13096237	https://www.genecards.org/cgi-bin/carddisp.pl?gene=MT-ND1
PTK2B	Protein Tyrosine Kinase 2 Beta	Protein Coding	51	GC08P027311	10.13409615	https://www.genecards.org/cgi-bin/carddisp.pl?gene=PTK2B
DUSP1	Dual Specificity Phosphatase 1	Protein Coding	49	GC05M172768	10.15913773	https://www.genecards.org/cgi-bin/carddisp.pl?gene=DUSP1
CASP8	Caspase 8	Protein Coding	55	GC02P201233	10.16009712	https://www.genecards.org/cgi-bin/carddisp.pl?gene=CASP8
NGF	Nerve Growth Factor	Protein Coding	54	GC01M115285	10.17333603	https://www.genecards.org/cgi-bin/carddisp.pl?gene=NGF
HSP90B1	Heat Shock Protein 90 Beta Family Member 1	Protein Coding	50	GC12P103930	10.1872282	https://www.genecards.org/cgi-bin/carddisp.pl?gene=HSP90B1
OGDH	Oxoglutarate Dehydrogenase	Protein Coding	50	GC07P044606	10.18766403	https://www.genecards.org/cgi-bin/carddisp.pl?gene=OGDH
TH	Tyrosine Hydroxylase	Protein Coding	54	GC11M002163	10.20318604	https://www.genecards.org/cgi-bin/carddisp.pl?gene=TH
NDUFV1	NADH:Ubiquinone Oxidoreductase Core Subunit V1	Protein Coding	48	GC11P070619	10.20729923	https://www.genecards.org/cgi-bin/carddisp.pl?gene=NDUFV1
MGST1	Microsomal Glutathione S-Transferase 1	Protein Coding	44	GC12P016347	10.21724796	https://www.genecards.org/cgi-bin/carddisp.pl?gene=MGST1
TLR2	Toll Like Receptor 2	Protein Coding	54	GC04P153684	10.21866035	https://www.genecards.org/cgi-bin/carddisp.pl?gene=TLR2
PRL	Prolactin	Protein Coding	45	GC06M022287	10.25664425	https://www.genecards.org/cgi-bin/carddisp.pl?gene=PRL
ASS1	Argininosuccinate Synthase 1	Protein Coding	51	GC09P130444	10.25857449	https://www.genecards.org/cgi-bin/carddisp.pl?gene=ASS1
NLRP3	NLR Family Pyrin Domain Containing 3	Protein Coding	50	GC01P247415	10.26145554	https://www.genecards.org/cgi-bin/carddisp.pl?gene=NLRP3
PRKCZ	Protein Kinase C Zeta	Protein Coding	52	GC01P004159	10.29251003	https://www.genecards.org/cgi-bin/carddisp.pl?gene=PRKCZ
NCF1	Neutrophil Cytosolic Factor 1	Protein Coding	50	GC07P075854	10.29420757	https://www.genecards.org/cgi-bin/carddisp.pl?gene=NCF1
MUTYH	MutY DNA Glycosylase	Protein Coding	48	GC01M045329	10.29574966	https://www.genecards.org/cgi-bin/carddisp.pl?gene=MUTYH
H6PD	Hexose-6-Phosphate Dehydrogenase/Glucose 1-Dehydrogenase	Protein Coding	47	GC01P009234	10.31956196	https://www.genecards.org/cgi-bin/carddisp.pl?gene=H6PD
HSPD1	Heat Shock Protein Family D (Hsp60) Member 1	Protein Coding	51	GC02M197486	10.32245731	https://www.genecards.org/cgi-bin/carddisp.pl?gene=HSPD1
AKR1A1	Aldo-Keto Reductase Family 1 Member A1	Protein Coding	47	GC01P045550	10.32816219	https://www.genecards.org/cgi-bin/carddisp.pl?gene=AKR1A1
EP300	E1A Binding Protein P300	Protein Coding	54	GC22P041114	10.33677197	https://www.genecards.org/cgi-bin/carddisp.pl?gene=EP300
THBD	Thrombomodulin	Protein Coding	49	GC20M023026	10.33720398	https://www.genecards.org/cgi-bin/carddisp.pl?gene=THBD
DRD2	Dopamine Receptor D2	Protein Coding	52	GC11M113409	10.345047	https://www.genecards.org/cgi-bin/carddisp.pl?gene=DRD2
MAP2K1	Mitogen-Activated Protein Kinase Kinase 1	Protein Coding	55	GC15P066386	10.34510612	https://www.genecards.org/cgi-bin/carddisp.pl?gene=MAP2K1
FMO2	Flavin Containing Dimethylaniline Monoxygenase 2	Protein Coding	43	GC01P171185	10.35287189	https://www.genecards.org/cgi-bin/carddisp.pl?gene=FMO2
EGF	Epidermal Growth Factor	Protein Coding	54	GC04P109912	10.36282253	https://www.genecards.org/cgi-bin/carddisp.pl?gene=EGF
NPPB	Natriuretic Peptide B	Protein Coding	46	GC01M011858	10.36502266	https://www.genecards.org/cgi-bin/carddisp.pl?gene=NPPB
GSS	Glutathione Synthetase	Protein Coding	49	GC20M034928	10.38442421	https://www.genecards.org/cgi-bin/carddisp.pl?gene=GSS
CALR	Calreticulin	Protein Coding	54	GC19P012938	10.40649605	https://www.genecards.org/cgi-bin/carddisp.pl?gene=CALR
TECRL	Trans-2,3-Enoyl-CoA Reductase Like	Protein Coding	40	GC04M064275	10.4195013	https://www.genecards.org/cgi-bin/carddisp.pl?gene=TECRL
GCLM	Glutamate-Cysteine Ligase Modifier Subunit	Protein Coding	44	GC01M093885	10.42972565	https://www.genecards.org/cgi-bin/carddisp.pl?gene=GCLM
SIRT6	Sirtuin 6	Protein Coding	47	GC19M004174	10.44125938	https://www.genecards.org/cgi-bin/carddisp.pl?gene=SIRT6
PPP1R15A	Protein Phosphatase 1 Regulatory Subunit 15A	Protein Coding	42	GC19P048872	10.46846294	https://www.genecards.org/cgi-bin/carddisp.pl?gene=PPP1R15A
MAPK13	Mitogen-Activated Protein Kinase 13	Protein Coding	51	GC06P087897	10.4784956	https://www.genecards.org/cgi-bin/carddisp.pl?gene=MAPK13
STAT1	Signal Transducer And Activator Of Transcription 1	Protein Coding	55	GC02M190908	10.50054169	https://www.genecards.org/cgi-bin/carddisp.pl?gene=STAT1
CYP11B2	Cytochrome P450 Family 11 Subfamily B Member 2	Protein Coding	50	GC08M142910	10.51502609	https://www.genecards.org/cgi-bin/carddisp.pl?gene=CYP11B2
RAC1	Rac Family Small GTPase 1	Protein Coding	51	GC07P006377	10.53265095	https://www.genecards.org/cgi-bin/carddisp.pl?gene=RAC1
PTEN	Phosphatase And Tensin Homolog	Protein Coding	54	GC10P093576	10.57585907	https://www.genecards.org/cgi-bin/carddisp.pl?gene=PTEN
HP	Haptoglobin	Protein Coding	48	GC16P072191	10.60927677	https://www.genecards.org/cgi-bin/carddisp.pl?gene=HP
DYNLL1	Dynein Light Chain LC8-Type 1	Protein Coding	45	GC12P120469	10.60930443	https://www.genecards.org/cgi-bin/carddisp.pl?gene=DYNLL1
EDNRA	Endothelin Receptor Type A	Protein Coding	52	GC04P147480	10.64203453	https://www.genecards.org/cgi-bin/carddisp.pl?gene=EDNRA
CRYAB	Crystallin Alpha B	Protein Coding	48	GC11M111908	10.6724472	https://www.genecards.org/cgi-bin/carddisp.pl?gene=CRYAB
CEBPB	CCAAT Enhancer Binding Protein Beta	Protein Coding	45	GC20P050190	10.67678547	https://www.genecards.org/cgi-bin/carddisp.pl?gene=CEBPB
BCL2L1	BCL2 Like 1	Protein Coding	50	GC20M031664	10.67694664	https://www.genecards.org/cgi-bin/carddisp.pl?gene=BCL2L1
HYOU1	Hypoxia Up-Regulated 1	Protein Coding	48	GC11M119242	10.68317318	https://www.genecards.org/cgi-bin/carddisp.pl?gene=HYOU1
PRKD1	Protein Kinase D1	Protein Coding	52	GC14M029576	10.69378185	https://www.genecards.org/cgi-bin/carddisp.pl?gene=PRKD1
BCKDHB	Branched Chain Keto Acid Dehydrogenase E1 Subunit Beta	Protein Coding	45	GC06P080106	10.70234489	https://www.genecards.org/cgi-bin/carddisp.pl?gene=BCKDHB
EIF4E	Eukaryotic Translation Initiation Factor 4E	Protein Coding	52	GC04M098879	10.70371628	https://www.genecards.org/cgi-bin/carddisp.pl?gene=EIF4E
PIK3CA	Phosphatidylinositol-4,5-Bisphosphate 3-Kinase Catalytic Subunit Alpha	Protein Coding	55	GC03P179148	10.70942211	https://www.genecards.org/cgi-bin/carddisp.pl?gene=PIK3CA
GJA1	Gap Junction Protein Alpha 1	Protein Coding	53	GC06P121436	10.72326279	https://www.genecards.org/cgi-bin/carddisp.pl?gene=GJA1
GLRX2	Glutaredoxin 2	Protein Coding	39	GC01M193065	10.73139763	https://www.genecards.org/cgi-bin/carddisp.pl?gene=GLRX2
VIP	Vasoactive Intestinal Peptide	Protein Coding	47	GC06P152750	10.74363899	https://www.genecards.org/cgi-bin/carddisp.pl?gene=VIP
SLC25A4	Solute Carrier Family 25 Member 4	Protein Coding	51	GC04P185143	10.75349045	https://www.genecards.org/cgi-bin/carddisp.pl?gene=SLC25A4
PCNA	Proliferating Cell Nuclear Antigen	Protein Coding	53	GC20M005114	10.75357819	https://www.genecards.org/cgi-bin/carddisp.pl?gene=PCNA
NDUFS1	NADH:Ubiquinone Oxidoreductase Core Subunit S1	Protein Coding	47	GC02M206114	10.75701141	https://www.genecards.org/cgi-bin/carddisp.pl?gene=NDUFS1
HTRA2	HtrA Serine Peptidase 2	Protein Coding	48	GC02P074529	10.76039314	https://www.genecards.org/cgi-bin/carddisp.pl?gene=HTRA2
EGFR	Epidermal Growth Factor Receptor	Protein Coding	58	GC07P055019	10.76652336	https://www.genecards.org/cgi-bin/carddisp.pl?gene=EGFR
IL13	Interleukin 13	Protein Coding	48	GC05P132656	10.78070831	https://www.genecards.org/cgi-bin/carddisp.pl?gene=IL13
GSTA1	Glutathione S-Transferase Alpha 1	Protein Coding	44	GC06M052791	10.80591011	https://www.genecards.org/cgi-bin/carddisp.pl?gene=GSTA1
GHRL	Ghrelin And Obestatin Prepropeptide	Protein Coding	45	GC03M010285	10.82651711	https://www.genecards.org/cgi-bin/carddisp.pl?gene=GHRL
NGB	Neuroglobin	Protein Coding	40	GC14M077265	10.82710266	https://www.genecards.org/cgi-bin/carddisp.pl?gene=NGB
MAP2K7	Mitogen-Activated Protein Kinase Kinase 7	Protein Coding	47	GC19P007903	10.85538006	https://www.genecards.org/cgi-bin/carddisp.pl?gene=MAP2K7
LOC110806262	Solute Carrier Family 6 Member 4 Gene Promoter	Biological Region	2	GC17P030235	10.87000084	https://www.genecards.org/cgi-bin/carddisp.pl?gene=LOC110806262
MT-CYB	Mitochondrially Encoded Cytochrome B	Protein Coding	33	GCMTP014749	10.90519142	https://www.genecards.org/cgi-bin/carddisp.pl?gene=MT-CYB
ANXA5	Annexin A5	Protein Coding	48	GC04M121667	10.93274784	https://www.genecards.org/cgi-bin/carddisp.pl?gene=ANXA5
NPPA	Natriuretic Peptide A	Protein Coding	48	GC01M011846	10.96088219	https://www.genecards.org/cgi-bin/carddisp.pl?gene=NPPA
CYP2B6	Cytochrome P450 Family 2 Subfamily B Member 6	Protein Coding	48	GC19P040991	10.98834229	https://www.genecards.org/cgi-bin/carddisp.pl?gene=CYP2B6
REN	Renin	Protein Coding	51	GC01M204154	10.99381828	https://www.genecards.org/cgi-bin/carddisp.pl?gene=REN
HSD17B10	Hydroxysteroid 17-Beta Dehydrogenase 10	Protein Coding	48	GC0XM053431	10.99508858	https://www.genecards.org/cgi-bin/carddisp.pl?gene=HSD17B10
KRIT1	KRIT1 Ankyrin Repeat Containing	Protein Coding	44	GC07M092198	10.99850464	https://www.genecards.org/cgi-bin/carddisp.pl?gene=KRIT1
ARG2	Arginase 2	Protein Coding	48	GC14P067619	11.00133801	https://www.genecards.org/cgi-bin/carddisp.pl?gene=ARG2
CALCA	Calcitonin Related Polypeptide Alpha	Protein Coding	48	GC11M014945	11.03160286	https://www.genecards.org/cgi-bin/carddisp.pl?gene=CALCA
LONP1	Lon Peptidase 1, Mitochondrial	Protein Coding	48	GC19M005691	11.04590416	https://www.genecards.org/cgi-bin/carddisp.pl?gene=LONP1
ETFB	Electron Transfer Flavoprotein Subunit Beta	Protein Coding	46	GC19M051345	11.06085968	https://www.genecards.org/cgi-bin/carddisp.pl?gene=ETFB
TIA1	TIA1 Cytotoxic Granule Associated RNA Binding Protein	Protein Coding	44	GC02M070209	11.06782818	https://www.genecards.org/cgi-bin/carddisp.pl?gene=TIA1
RPS6KA5	Ribosomal Protein S6 Kinase A5	Protein Coding	48	GC14M090847	11.07180214	https://www.genecards.org/cgi-bin/carddisp.pl?gene=RPS6KA5
TTN	Titin	Protein Coding	50	GC02M178525	11.07342339	https://www.genecards.org/cgi-bin/carddisp.pl?gene=TTN
TERT	Telomerase Reverse Transcriptase	Protein Coding	53	GC05M001253	11.09393311	https://www.genecards.org/cgi-bin/carddisp.pl?gene=TERT
C2orf69	Chromosome 2 Open Reading Frame 69	Protein Coding	36	GC02P199911	11.12033463	https://www.genecards.org/cgi-bin/carddisp.pl?gene=C2orf69
MMP9	Matrix Metallopeptidase 9	Protein Coding	56	GC20P046008	11.13750935	https://www.genecards.org/cgi-bin/carddisp.pl?gene=MMP9
SLC2A1	Solute Carrier Family 2 Member 1	Protein Coding	56	GC01M042925	11.15590763	https://www.genecards.org/cgi-bin/carddisp.pl?gene=SLC2A1
ARG1	Arginase 1	Protein Coding	52	GC06P131473	11.16534328	https://www.genecards.org/cgi-bin/carddisp.pl?gene=ARG1
NOSIP	Nitric Oxide Synthase Interacting Protein	Protein Coding	40	GC19M049555	11.1828289	https://www.genecards.org/cgi-bin/carddisp.pl?gene=NOSIP
NDUFS2	NADH:Ubiquinone Oxidoreductase Core Subunit S2	Protein Coding	47	GC01P161197	11.18694973	https://www.genecards.org/cgi-bin/carddisp.pl?gene=NDUFS2
UQCRFS1	Ubiquinol-Cytochrome C Reductase, Rieske Iron-Sulfur Polypeptide 1	Protein Coding	49	GC19M029205	11.18870354	https://www.genecards.org/cgi-bin/carddisp.pl?gene=UQCRFS1
SRXN1	Sulfiredoxin 1	Protein Coding	36	GC20M000647	11.20606136	https://www.genecards.org/cgi-bin/carddisp.pl?gene=SRXN1
JAK2	Janus Kinase 2	Protein Coding	55	GC09P004985	11.22196674	https://www.genecards.org/cgi-bin/carddisp.pl?gene=JAK2
TARDBP	TAR DNA Binding Protein	Protein Coding	49	GC01P011013	11.23655224	https://www.genecards.org/cgi-bin/carddisp.pl?gene=TARDBP
IL18	Interleukin 18	Protein Coding	47	GC11M112143	11.24514866	https://www.genecards.org/cgi-bin/carddisp.pl?gene=IL18
NFE2L1	NFE2 Like BZIP Transcription Factor 1	Protein Coding	45	GC17P058869	11.26071548	https://www.genecards.org/cgi-bin/carddisp.pl?gene=NFE2L1
SIRT3	Sirtuin 3	Protein Coding	50	GC11M000215	11.26822853	https://www.genecards.org/cgi-bin/carddisp.pl?gene=SIRT3
EPRS1	Glutamyl-Prolyl-TRNA Synthetase 1	Protein Coding	45	GC01M219969	11.27008629	https://www.genecards.org/cgi-bin/carddisp.pl?gene=EPRS1
KDR	Kinase Insert Domain Receptor	Protein Coding	56	GC04M055078	11.27113628	https://www.genecards.org/cgi-bin/carddisp.pl?gene=KDR
SIRT2	Sirtuin 2	Protein Coding	50	GC19M038878	11.27151394	https://www.genecards.org/cgi-bin/carddisp.pl?gene=SIRT2
ASL	Argininosuccinate Lyase	Protein Coding	48	GC07P066075	11.2754879	https://www.genecards.org/cgi-bin/carddisp.pl?gene=ASL
ATF3	Activating Transcription Factor 3	Protein Coding	47	GC01P212565	11.30164909	https://www.genecards.org/cgi-bin/carddisp.pl?gene=ATF3
ADH5	Alcohol Dehydrogenase 5 (Class III), Chi Polypeptide	Protein Coding	50	GC04M099070	11.33619976	https://www.genecards.org/cgi-bin/carddisp.pl?gene=ADH5
MTHFR	Methylenetetrahydrofolate Reductase	Protein Coding	50	GC01M011785	11.34185886	https://www.genecards.org/cgi-bin/carddisp.pl?gene=MTHFR
SUOX	Sulfite Oxidase	Protein Coding	47	GC12P055997	11.36240768	https://www.genecards.org/cgi-bin/carddisp.pl?gene=SUOX
TF	Transferrin	Protein Coding	53	GC03P134678	11.41968441	https://www.genecards.org/cgi-bin/carddisp.pl?gene=TF
IGF1	Insulin Like Growth Factor 1	Protein Coding	50	GC12M102395	11.43105125	https://www.genecards.org/cgi-bin/carddisp.pl?gene=IGF1
CDKN2A	Cyclin Dependent Kinase Inhibitor 2A	Protein Coding	52	GC09M021967	11.43296337	https://www.genecards.org/cgi-bin/carddisp.pl?gene=CDKN2A
GGT1	Gamma-Glutamyltransferase 1	Protein Coding	52	GC22P024583	11.45365238	https://www.genecards.org/cgi-bin/carddisp.pl?gene=GGT1
PRKCB	Protein Kinase C Beta	Protein Coding	50	GC16P024412	11.46064663	https://www.genecards.org/cgi-bin/carddisp.pl?gene=PRKCB
MAP2K3	Mitogen-Activated Protein Kinase Kinase 3	Protein Coding	51	GC17P057660	11.48212528	https://www.genecards.org/cgi-bin/carddisp.pl?gene=MAP2K3
GCLC	Glutamate-Cysteine Ligase Catalytic Subunit	Protein Coding	47	GC06M053497	11.55651379	https://www.genecards.org/cgi-bin/carddisp.pl?gene=GCLC
HERPUD1	Homocysteine Inducible ER Protein With Ubiquitin Like Domain 1	Protein Coding	41	GC16P056932	11.59708118	https://www.genecards.org/cgi-bin/carddisp.pl?gene=HERPUD1
POLRMT	RNA Polymerase Mitochondrial	Protein Coding	45	GC19M000617	11.63464546	https://www.genecards.org/cgi-bin/carddisp.pl?gene=POLRMT
FAS	Fas Cell Surface Death Receptor	Protein Coding	53	GC10P093591	11.63740253	https://www.genecards.org/cgi-bin/carddisp.pl?gene=FAS
SESN2	Sestrin 2	Protein Coding	40	GC01P028290	11.6596241	https://www.genecards.org/cgi-bin/carddisp.pl?gene=SESN2
ADCYAP1	Adenylate Cyclase Activating Polypeptide 1	Protein Coding	44	GC18P000895	11.66867065	https://www.genecards.org/cgi-bin/carddisp.pl?gene=ADCYAP1
EPHX1	Epoxide Hydrolase 1	Protein Coding	48	GC01P225810	11.67881966	https://www.genecards.org/cgi-bin/carddisp.pl?gene=EPHX1
GPX4	Glutathione Peroxidase 4	Protein Coding	48	GC19P001103	11.69795132	https://www.genecards.org/cgi-bin/carddisp.pl?gene=GPX4
MRPS14	Mitochondrial Ribosomal Protein S14	Protein Coding	38	GC01M175010	11.71482563	https://www.genecards.org/cgi-bin/carddisp.pl?gene=MRPS14
DDAH2	Dimethylarginine Dimethylaminohydrolase 2	Protein Coding	45	GC06M031727	11.7183857	https://www.genecards.org/cgi-bin/carddisp.pl?gene=DDAH2
NOSTRIN	Nitric Oxide Synthase Trafficking	Protein Coding	39	GC02P168786	11.73436642	https://www.genecards.org/cgi-bin/carddisp.pl?gene=NOSTRIN
EME2	Essential Meiotic Structure-Specific Endonuclease Subunit 2	Protein Coding	35	GC16P012669	11.74036694	https://www.genecards.org/cgi-bin/carddisp.pl?gene=EME2
VHL	Von Hippel-Lindau Tumor Suppressor	Protein Coding	49	GC03P012694	11.78753281	https://www.genecards.org/cgi-bin/carddisp.pl?gene=VHL
SGCB	Sarcoglycan Beta	Protein Coding	43	GC04M052019	11.81537533	https://www.genecards.org/cgi-bin/carddisp.pl?gene=SGCB
MAPT	Microtubule Associated Protein Tau	Protein Coding	53	GC17P045894	11.83337212	https://www.genecards.org/cgi-bin/carddisp.pl?gene=MAPT
BRCA1	BRCA1 DNA Repair Associated	Protein Coding	52	GC17M043044	11.92986488	https://www.genecards.org/cgi-bin/carddisp.pl?gene=BRCA1
OXTR	Oxytocin Receptor	Protein Coding	50	GC03M008767	11.99201679	https://www.genecards.org/cgi-bin/carddisp.pl?gene=OXTR
PSEN1	Presenilin 1	Protein Coding	55	GC14P073136	11.99638271	https://www.genecards.org/cgi-bin/carddisp.pl?gene=PSEN1
MRPS23	Mitochondrial Ribosomal Protein S23	Protein Coding	40	GC17M057834	11.99930763	https://www.genecards.org/cgi-bin/carddisp.pl?gene=MRPS23
PIK3CG	Phosphatidylinositol-4,5-Bisphosphate 3-Kinase Catalytic Subunit Gamma	Protein Coding	50	GC07P106865	12.04150391	https://www.genecards.org/cgi-bin/carddisp.pl?gene=PIK3CG
FKBP5	FKBP Prolyl Isomerase 5	Protein Coding	51	GC06M069345	12.04399395	https://www.genecards.org/cgi-bin/carddisp.pl?gene=FKBP5
ATP2A2	ATPase Sarcoplasmic/Endoplasmic Reticulum Ca2+ Transporting 2	Protein Coding	54	GC12P110280	12.05021286	https://www.genecards.org/cgi-bin/carddisp.pl?gene=ATP2A2
CYGB	Cytoglobin	Protein Coding	40	GC17M076527	12.07644844	https://www.genecards.org/cgi-bin/carddisp.pl?gene=CYGB
HTR2A	5-Hydroxytryptamine Receptor 2A	Protein Coding	51	GC13M046831	12.0916748	https://www.genecards.org/cgi-bin/carddisp.pl?gene=HTR2A
MRPS28	Mitochondrial Ribosomal Protein S28	Protein Coding	42	GC08M079945	12.12766075	https://www.genecards.org/cgi-bin/carddisp.pl?gene=MRPS28
TPO	Thyroid Peroxidase	Protein Coding	52	GC02P001374	12.1649456	https://www.genecards.org/cgi-bin/carddisp.pl?gene=TPO
UCP3	Uncoupling Protein 3	Protein Coding	45	GC11M074000	12.21112633	https://www.genecards.org/cgi-bin/carddisp.pl?gene=UCP3
PTGIS	Prostaglandin I2 Synthase	Protein Coding	48	GC20M049503	12.22808075	https://www.genecards.org/cgi-bin/carddisp.pl?gene=PTGIS
AGER	Advanced Glycosylation End-Product Specific Receptor	Protein Coding	49	GC06M032180	12.22968674	https://www.genecards.org/cgi-bin/carddisp.pl?gene=AGER
STK25	Serine/Threonine Kinase 25	Protein Coding	44	GC02M241492	12.27956581	https://www.genecards.org/cgi-bin/carddisp.pl?gene=STK25
VCP	Valosin Containing Protein	Protein Coding	53	GC09M035056	12.28042793	https://www.genecards.org/cgi-bin/carddisp.pl?gene=VCP
HMOX2	Heme Oxygenase 2	Protein Coding	48	GC16P004474	12.2852459	https://www.genecards.org/cgi-bin/carddisp.pl?gene=HMOX2
SERPINE1	Serpin Family E Member 1	Protein Coding	52	GC07P101127	12.33094597	https://www.genecards.org/cgi-bin/carddisp.pl?gene=SERPINE1
POLG	DNA Polymerase Gamma, Catalytic Subunit	Protein Coding	50	GC15M119304	12.45517159	https://www.genecards.org/cgi-bin/carddisp.pl?gene=POLG
EPO	Erythropoietin	Protein Coding	47	GC07P100720	12.46866035	https://www.genecards.org/cgi-bin/carddisp.pl?gene=EPO
MAPK11	Mitogen-Activated Protein Kinase 11	Protein Coding	51	GC22M050263	12.51169968	https://www.genecards.org/cgi-bin/carddisp.pl?gene=MAPK11
CHAT	Choline O-Acetyltransferase	Protein Coding	50	GC10P049609	12.51830959	https://www.genecards.org/cgi-bin/carddisp.pl?gene=CHAT
POR	Cytochrome P450 Oxidoreductase	Protein Coding	52	GC07P075899	12.54200649	https://www.genecards.org/cgi-bin/carddisp.pl?gene=POR
CYP2C19	Cytochrome P450 Family 2 Subfamily C Member 19	Protein Coding	48	GC10P094762	12.5472517	https://www.genecards.org/cgi-bin/carddisp.pl?gene=CYP2C19
ATF2	Activating Transcription Factor 2	Protein Coding	50	GC02M175072	12.59166813	https://www.genecards.org/cgi-bin/carddisp.pl?gene=ATF2
NCF2	Neutrophil Cytosolic Factor 2	Protein Coding	50	GC01M183855	12.59445953	https://www.genecards.org/cgi-bin/carddisp.pl?gene=NCF2
MAPKAPK2	MAPK Activated Protein Kinase 2	Protein Coding	50	GC01P206684	12.59794903	https://www.genecards.org/cgi-bin/carddisp.pl?gene=MAPKAPK2
MT-CO1	Mitochondrially Encoded Cytochrome C Oxidase I	Protein Coding	34	GCMTP005906	12.60386181	https://www.genecards.org/cgi-bin/carddisp.pl?gene=MT-CO1
MRPS25	Mitochondrial Ribosomal Protein S25	Protein Coding	41	GC03M021340	12.61054516	https://www.genecards.org/cgi-bin/carddisp.pl?gene=MRPS25
PON2	Paraoxonase 2	Protein Coding	46	GC07M095404	12.61939049	https://www.genecards.org/cgi-bin/carddisp.pl?gene=PON2
HBB	Hemoglobin Subunit Beta	Protein Coding	47	GC11M006673	12.62602806	https://www.genecards.org/cgi-bin/carddisp.pl?gene=HBB
TXNRD1	Thioredoxin Reductase 1	Protein Coding	48	GC12P104215	12.63493729	https://www.genecards.org/cgi-bin/carddisp.pl?gene=TXNRD1
ANK2	Ankyrin 2	Protein Coding	44	GC04P112709	12.68144512	https://www.genecards.org/cgi-bin/carddisp.pl?gene=ANK2
RHOA	Ras Homolog Family Member A	Protein Coding	52	GC03M049359	12.68590546	https://www.genecards.org/cgi-bin/carddisp.pl?gene=RHOA
PRDX4	Peroxiredoxin 4	Protein Coding	44	GC0XP023665	12.70396996	https://www.genecards.org/cgi-bin/carddisp.pl?gene=PRDX4
SELP	Selectin P	Protein Coding	48	GC01M169558	12.7052784	https://www.genecards.org/cgi-bin/carddisp.pl?gene=SELP
MMP2	Matrix Metallopeptidase 2	Protein Coding	55	GC16P055390	12.74232197	https://www.genecards.org/cgi-bin/carddisp.pl?gene=MMP2
MAP2K6	Mitogen-Activated Protein Kinase Kinase 6	Protein Coding	50	GC17P069414	12.75392151	https://www.genecards.org/cgi-bin/carddisp.pl?gene=MAP2K6
MDM2	MDM2 Proto-Oncogene	Protein Coding	55	GC12P068808	12.78961563	https://www.genecards.org/cgi-bin/carddisp.pl?gene=MDM2
SELE	Selectin E	Protein Coding	48	GC01M169722	12.79236412	https://www.genecards.org/cgi-bin/carddisp.pl?gene=SELE
ALOX5	Arachidonate 5-Lipoxygenase	Protein Coding	50	GC10P045374	12.80825233	https://www.genecards.org/cgi-bin/carddisp.pl?gene=ALOX5
CALM2	Calmodulin 2	Protein Coding	47	GC02M047124	12.80865765	https://www.genecards.org/cgi-bin/carddisp.pl?gene=CALM2
CS	Citrate Synthase	Protein Coding	47	GC12M056271	12.8124342	https://www.genecards.org/cgi-bin/carddisp.pl?gene=CS
HMGB1	High Mobility Group Box 1	Protein Coding	49	GC13M030456	12.81466675	https://www.genecards.org/cgi-bin/carddisp.pl?gene=HMGB1
MB	Myoglobin	Protein Coding	45	GC22M035606	12.82857227	https://www.genecards.org/cgi-bin/carddisp.pl?gene=MB
MRPS7	Mitochondrial Ribosomal Protein S7	Protein Coding	41	GC17P075645	12.83350277	https://www.genecards.org/cgi-bin/carddisp.pl?gene=MRPS7
MSRB1	Methionine Sulfoxide Reductase B1	Protein Coding	42	GC16M007534	12.86072826	https://www.genecards.org/cgi-bin/carddisp.pl?gene=MSRB1
KCNQ1	Potassium Voltage-Gated Channel Subfamily Q Member 1	Protein Coding	52	GC11P002444	12.87518406	https://www.genecards.org/cgi-bin/carddisp.pl?gene=KCNQ1
ETFA	Electron Transfer Flavoprotein Subunit Alpha	Protein Coding	48	GC15M118896	12.95435619	https://www.genecards.org/cgi-bin/carddisp.pl?gene=ETFA
SFXN4	Sideroflexin 4	Protein Coding	42	GC10M119140	12.98830795	https://www.genecards.org/cgi-bin/carddisp.pl?gene=SFXN4
SRC	SRC Proto-Oncogene, Non-Receptor Tyrosine Kinase	Protein Coding	54	GC20P037344	12.99651623	https://www.genecards.org/cgi-bin/carddisp.pl?gene=SRC
NOX1	NADPH Oxidase 1	Protein Coding	45	GC0XM100843	13.00544453	https://www.genecards.org/cgi-bin/carddisp.pl?gene=NOX1
FMO1	Flavin Containing Dimethylaniline Monoxygenase 1	Protein Coding	45	GC01P171248	13.01213551	https://www.genecards.org/cgi-bin/carddisp.pl?gene=FMO1
KCNE1	Potassium Voltage-Gated Channel Subfamily E Regulatory Subunit 1	Protein Coding	51	GC21M034446	13.02908325	https://www.genecards.org/cgi-bin/carddisp.pl?gene=KCNE1
GLRX	Glutaredoxin	Protein Coding	47	GC05M095752	13.04411125	https://www.genecards.org/cgi-bin/carddisp.pl?gene=GLRX
SP1	Sp1 Transcription Factor	Protein Coding	49	GC12P053380	13.04794502	https://www.genecards.org/cgi-bin/carddisp.pl?gene=SP1
MRPL3	Mitochondrial Ribosomal Protein L3	Protein Coding	44	GC03M131462	13.05604076	https://www.genecards.org/cgi-bin/carddisp.pl?gene=MRPL3
STAT3	Signal Transducer And Activator Of Transcription 3	Protein Coding	56	GC17M042313	13.06771278	https://www.genecards.org/cgi-bin/carddisp.pl?gene=STAT3
CYP1B1	Cytochrome P450 Family 1 Subfamily B Member 1	Protein Coding	50	GC02M038066	13.18847656	https://www.genecards.org/cgi-bin/carddisp.pl?gene=CYP1B1
CYP2C9	Cytochrome P450 Family 2 Subfamily C Member 9	Protein Coding	49	GC10P094938	13.19275951	https://www.genecards.org/cgi-bin/carddisp.pl?gene=CYP2C9
BLVRB	Biliverdin Reductase B	Protein Coding	42	GC19M040447	13.19995499	https://www.genecards.org/cgi-bin/carddisp.pl?gene=BLVRB
COMT	Catechol-O-Methyltransferase	Protein Coding	54	GC22P019941	13.2193718	https://www.genecards.org/cgi-bin/carddisp.pl?gene=COMT
MICOS13	Mitochondrial Contact Site And Cristae Organizing System Subunit 13	Protein Coding	37	GC19M006202	13.27737617	https://www.genecards.org/cgi-bin/carddisp.pl?gene=MICOS13
CASP9	Caspase 9	Protein Coding	49	GC01M015491	13.28691673	https://www.genecards.org/cgi-bin/carddisp.pl?gene=CASP9
PTGS1	Prostaglandin-Endoperoxide Synthase 1	Protein Coding	49	GC09P122370	13.33571911	https://www.genecards.org/cgi-bin/carddisp.pl?gene=PTGS1
CDKN1A	Cyclin Dependent Kinase Inhibitor 1A	Protein Coding	51	GC06P087904	13.35423088	https://www.genecards.org/cgi-bin/carddisp.pl?gene=CDKN1A
PPARA	Peroxisome Proliferator Activated Receptor Alpha	Protein Coding	49	GC22P046150	13.4161911	https://www.genecards.org/cgi-bin/carddisp.pl?gene=PPARA
MAP2K4	Mitogen-Activated Protein Kinase Kinase 4	Protein Coding	48	GC17P012020	13.44851875	https://www.genecards.org/cgi-bin/carddisp.pl?gene=MAP2K4
GCH1	GTP Cyclohydrolase 1	Protein Coding	49	GC14M054842	13.48418999	https://www.genecards.org/cgi-bin/carddisp.pl?gene=GCH1
TXNIP	Thioredoxin Interacting Protein	Protein Coding	41	GC01M145992	13.49898434	https://www.genecards.org/cgi-bin/carddisp.pl?gene=TXNIP
GPX7	Glutathione Peroxidase 7	Protein Coding	45	GC01P052602	13.51345062	https://www.genecards.org/cgi-bin/carddisp.pl?gene=GPX7
CD36	CD36 Molecule	Protein Coding	52	GC07P080369	13.523139	https://www.genecards.org/cgi-bin/carddisp.pl?gene=CD36
NDUFS8	NADH:Ubiquinone Oxidoreductase Core Subunit S8	Protein Coding	47	GC11P068030	13.52887821	https://www.genecards.org/cgi-bin/carddisp.pl?gene=NDUFS8
LMNA	Lamin A/C	Protein Coding	51	GC01P156082	13.52985668	https://www.genecards.org/cgi-bin/carddisp.pl?gene=LMNA
LEP	Leptin	Protein Coding	49	GC07P128241	13.56684589	https://www.genecards.org/cgi-bin/carddisp.pl?gene=LEP
NOX4	NADPH Oxidase 4	Protein Coding	47	GC11M089324	13.58872604	https://www.genecards.org/cgi-bin/carddisp.pl?gene=NOX4
ABCD1	ATP Binding Cassette Subfamily D Member 1	Protein Coding	49	GC0XP153724	13.5991478	https://www.genecards.org/cgi-bin/carddisp.pl?gene=ABCD1
KCNH2	Potassium Voltage-Gated Channel Subfamily H Member 2	Protein Coding	53	GC07M150944	13.60499001	https://www.genecards.org/cgi-bin/carddisp.pl?gene=KCNH2
NR3C2	Nuclear Receptor Subfamily 3 Group C Member 2	Protein Coding	48	GC04M148078	13.61603355	https://www.genecards.org/cgi-bin/carddisp.pl?gene=NR3C2
BRCA2	BRCA2 DNA Repair Associated	Protein Coding	50	GC13P032315	13.64523411	https://www.genecards.org/cgi-bin/carddisp.pl?gene=BRCA2
AGTR1	Angiotensin II Receptor Type 1	Protein Coding	54	GC03P148697	13.69124603	https://www.genecards.org/cgi-bin/carddisp.pl?gene=AGTR1
SDHD	Succinate Dehydrogenase Complex Subunit D	Protein Coding	47	GC11P112087	13.69600773	https://www.genecards.org/cgi-bin/carddisp.pl?gene=SDHD
EIF2AK1	Eukaryotic Translation Initiation Factor 2 Alpha Kinase 1	Protein Coding	47	GC07M006022	13.73650932	https://www.genecards.org/cgi-bin/carddisp.pl?gene=EIF2AK1
MSRB2	Methionine Sulfoxide Reductase B2	Protein Coding	43	GC10P023095	13.74072838	https://www.genecards.org/cgi-bin/carddisp.pl?gene=MSRB2
TIMM22	Translocase Of Inner Mitochondrial Membrane 22	Protein Coding	38	GC17P000997	13.75110817	https://www.genecards.org/cgi-bin/carddisp.pl?gene=TIMM22
FXN	Frataxin	Protein Coding	48	GC09P069035	13.77811146	https://www.genecards.org/cgi-bin/carddisp.pl?gene=FXN
APOA1	Apolipoprotein A1	Protein Coding	52	GC11M116835	13.90034676	https://www.genecards.org/cgi-bin/carddisp.pl?gene=APOA1
PRKAA2	Protein Kinase AMP-Activated Catalytic Subunit Alpha 2	Protein Coding	54	GC01P056645	13.94446373	https://www.genecards.org/cgi-bin/carddisp.pl?gene=PRKAA2
PRKAA1	Protein Kinase AMP-Activated Catalytic Subunit Alpha 1	Protein Coding	50	GC05M040759	13.954319	https://www.genecards.org/cgi-bin/carddisp.pl?gene=PRKAA1
P4HB	Prolyl 4-Hydroxylase Subunit Beta	Protein Coding	52	GC17M081843	13.95845604	https://www.genecards.org/cgi-bin/carddisp.pl?gene=P4HB
PDE5A	Phosphodiesterase 5A	Protein Coding	48	GC04M119494	13.99817467	https://www.genecards.org/cgi-bin/carddisp.pl?gene=PDE5A
MRPS16	Mitochondrial Ribosomal Protein S16	Protein Coding	45	GC10M073248	14.011693	https://www.genecards.org/cgi-bin/carddisp.pl?gene=MRPS16
SNTA1	Syntrophin Alpha 1	Protein Coding	48	GC20M033407	14.03670788	https://www.genecards.org/cgi-bin/carddisp.pl?gene=SNTA1
LYRM4	LYR Motif Containing 4	Protein Coding	40	GC06M005032	14.0413065	https://www.genecards.org/cgi-bin/carddisp.pl?gene=LYRM4
AGT	Angiotensinogen	Protein Coding	52	GC01M230702	14.05833626	https://www.genecards.org/cgi-bin/carddisp.pl?gene=AGT
ALDH2	Aldehyde Dehydrogenase 2 Family Member	Protein Coding	53	GC12P111766	14.08742428	https://www.genecards.org/cgi-bin/carddisp.pl?gene=ALDH2
EIF2AK2	Eukaryotic Translation Initiation Factor 2 Alpha Kinase 2	Protein Coding	51	GC02M037099	14.12765121	https://www.genecards.org/cgi-bin/carddisp.pl?gene=EIF2AK2
HADH	Hydroxyacyl-CoA Dehydrogenase	Protein Coding	50	GC04P107989	14.12969398	https://www.genecards.org/cgi-bin/carddisp.pl?gene=HADH
SLC25A20	Solute Carrier Family 25 Member 20	Protein Coding	47	GC03M048863	14.20936394	https://www.genecards.org/cgi-bin/carddisp.pl?gene=SLC25A20
IL1A	Interleukin 1 Alpha	Protein Coding	47	GC02M112773	14.2111454	https://www.genecards.org/cgi-bin/carddisp.pl?gene=IL1A
GATC	Glutamyl-TRNA Amidotransferase Subunit C	Protein Coding	40	GC12P120446	14.21650791	https://www.genecards.org/cgi-bin/carddisp.pl?gene=GATC
GPX3	Glutathione Peroxidase 3	Protein Coding	44	GC05P150997	14.23741722	https://www.genecards.org/cgi-bin/carddisp.pl?gene=GPX3
OXT	Oxytocin/Neurophysin I Prepropeptide	Protein Coding	43	GC20P004374	14.29977703	https://www.genecards.org/cgi-bin/carddisp.pl?gene=OXT
ADRB2	Adrenoceptor Beta 2	Protein Coding	52	GC05P148825	14.30197525	https://www.genecards.org/cgi-bin/carddisp.pl?gene=ADRB2
GATB	Glutamyl-TRNA Amidotransferase Subunit B	Protein Coding	42	GC04M151670	14.32632828	https://www.genecards.org/cgi-bin/carddisp.pl?gene=GATB
UCP2	Uncoupling Protein 2	Protein Coding	49	GC11M073974	14.33309555	https://www.genecards.org/cgi-bin/carddisp.pl?gene=UCP2
MTOR	Mechanistic Target Of Rapamycin Kinase	Protein Coding	56	GC01M011106	14.36574173	https://www.genecards.org/cgi-bin/carddisp.pl?gene=MTOR
ETFDH	Electron Transfer Flavoprotein Dehydrogenase	Protein Coding	48	GC04P158672	14.39211845	https://www.genecards.org/cgi-bin/carddisp.pl?gene=ETFDH
ADIPOQ	Adiponectin, C1Q And Collagen Domain Containing	Protein Coding	48	GC03P186842	14.40123463	https://www.genecards.org/cgi-bin/carddisp.pl?gene=ADIPOQ
HSPA8	Heat Shock Protein Family A (Hsp70) Member 8	Protein Coding	51	GC11M123057	14.41138935	https://www.genecards.org/cgi-bin/carddisp.pl?gene=HSPA8
CACNA1C	Calcium Voltage-Gated Channel Subunit Alpha1 C	Protein Coding	52	GC12P001970	14.42839432	https://www.genecards.org/cgi-bin/carddisp.pl?gene=CACNA1C
VCAM1	Vascular Cell Adhesion Molecule 1	Protein Coding	48	GC01P100719	14.44721985	https://www.genecards.org/cgi-bin/carddisp.pl?gene=VCAM1
ERN1	Endoplasmic Reticulum To Nucleus Signaling 1	Protein Coding	48	GC17M064039	14.53003979	https://www.genecards.org/cgi-bin/carddisp.pl?gene=ERN1
PINK1	PTEN Induced Kinase 1	Protein Coding	48	GC01P020634	14.54998207	https://www.genecards.org/cgi-bin/carddisp.pl?gene=PINK1
COX5A	Cytochrome C Oxidase Subunit 5A	Protein Coding	45	GC15M074919	14.62848186	https://www.genecards.org/cgi-bin/carddisp.pl?gene=COX5A
SQSTM1	Sequestosome 1	Protein Coding	51	GC05P179806	14.73271465	https://www.genecards.org/cgi-bin/carddisp.pl?gene=SQSTM1
MAPK3	Mitogen-Activated Protein Kinase 3	Protein Coding	51	GC16M037779	14.75535393	https://www.genecards.org/cgi-bin/carddisp.pl?gene=MAPK3
KCNJ5	Potassium Inwardly Rectifying Channel Subfamily J Member 5	Protein Coding	50	GC11P128891	14.80388641	https://www.genecards.org/cgi-bin/carddisp.pl?gene=KCNJ5
PTCD3	Pentatricopeptide Repeat Domain 3	Protein Coding	42	GC02P086106	14.8419323	https://www.genecards.org/cgi-bin/carddisp.pl?gene=PTCD3
OXR1	Oxidation Resistance 1	Protein Coding	42	GC08P106271	14.86276054	https://www.genecards.org/cgi-bin/carddisp.pl?gene=OXR1
CLU	Clusterin	Protein Coding	50	GC08M027596	14.88911629	https://www.genecards.org/cgi-bin/carddisp.pl?gene=CLU
TRPM2	Transient Receptor Potential Cation Channel Subfamily M Member 2	Protein Coding	44	GC21P044350	14.95688248	https://www.genecards.org/cgi-bin/carddisp.pl?gene=TRPM2
MRPS2	Mitochondrial Ribosomal Protein S2	Protein Coding	39	GC09P135499	15.09051418	https://www.genecards.org/cgi-bin/carddisp.pl?gene=MRPS2
PRDX1	Peroxiredoxin 1	Protein Coding	52	GC01M045511	15.12294292	https://www.genecards.org/cgi-bin/carddisp.pl?gene=PRDX1
PPARGC1A	PPARG Coactivator 1 Alpha	Protein Coding	48	GC04M023755	15.14652157	https://www.genecards.org/cgi-bin/carddisp.pl?gene=PPARGC1A
SCN5A	Sodium Voltage-Gated Channel Alpha Subunit 5	Protein Coding	53	GC03M038549	15.1595335	https://www.genecards.org/cgi-bin/carddisp.pl?gene=SCN5A
ACADL	Acyl-CoA Dehydrogenase Long Chain	Protein Coding	43	GC02M210187	15.21688747	https://www.genecards.org/cgi-bin/carddisp.pl?gene=ACADL
EHHADH	Enoyl-CoA Hydratase And 3-Hydroxyacyl CoA Dehydrogenase	Protein Coding	46	GC03M185190	15.24031639	https://www.genecards.org/cgi-bin/carddisp.pl?gene=EHHADH
ATM	ATM Serine/Threonine Kinase	Protein Coding	55	GC11P108222	15.32519341	https://www.genecards.org/cgi-bin/carddisp.pl?gene=ATM
SHC1	SHC Adaptor Protein 1	Protein Coding	46	GC01M154962	15.37671661	https://www.genecards.org/cgi-bin/carddisp.pl?gene=SHC1
MAOB	Monoamine Oxidase B	Protein Coding	47	GC0XM043766	15.38247967	https://www.genecards.org/cgi-bin/carddisp.pl?gene=MAOB
ACAD9	Acyl-CoA Dehydrogenase Family Member 9	Protein Coding	47	GC03P134591	15.41867542	https://www.genecards.org/cgi-bin/carddisp.pl?gene=ACAD9
ATF6	Activating Transcription Factor 6	Protein Coding	50	GC01P161766	15.4233799	https://www.genecards.org/cgi-bin/carddisp.pl?gene=ATF6
CREB1	CAMP Responsive Element Binding Protein 1	Protein Coding	51	GC02P207529	15.43094635	https://www.genecards.org/cgi-bin/carddisp.pl?gene=CREB1
CRHR1	Corticotropin Releasing Hormone Receptor 1	Protein Coding	49	GC17P045784	15.45614243	https://www.genecards.org/cgi-bin/carddisp.pl?gene=CRHR1
PRDX3	Peroxiredoxin 3	Protein Coding	47	GC10M119167	15.47850132	https://www.genecards.org/cgi-bin/carddisp.pl?gene=PRDX3
ACOX1	Acyl-CoA Oxidase 1	Protein Coding	48	GC17M075941	15.56211853	https://www.genecards.org/cgi-bin/carddisp.pl?gene=ACOX1
APOE	Apolipoprotein E	Protein Coding	53	GC19P069967	15.77133942	https://www.genecards.org/cgi-bin/carddisp.pl?gene=APOE
ICAM1	Intercellular Adhesion Molecule 1	Protein Coding	53	GC19P010638	15.79314709	https://www.genecards.org/cgi-bin/carddisp.pl?gene=ICAM1
PRKCD	Protein Kinase C Delta	Protein Coding	55	GC03P053156	15.83614445	https://www.genecards.org/cgi-bin/carddisp.pl?gene=PRKCD
TLR4	Toll Like Receptor 4	Protein Coding	54	GC09P117704	15.84332466	https://www.genecards.org/cgi-bin/carddisp.pl?gene=TLR4
C1QBP	Complement C1q Binding Protein	Protein Coding	47	GC17M005432	15.84595299	https://www.genecards.org/cgi-bin/carddisp.pl?gene=C1QBP
PPARG	Peroxisome Proliferator Activated Receptor Gamma	Protein Coding	55	GC03P012287	15.90385437	https://www.genecards.org/cgi-bin/carddisp.pl?gene=PPARG
IL10	Interleukin 10	Protein Coding	50	GC01M206767	16.0129528	https://www.genecards.org/cgi-bin/carddisp.pl?gene=IL10
CALM3	Calmodulin 3	Protein Coding	45	GC19P046601	16.04952812	https://www.genecards.org/cgi-bin/carddisp.pl?gene=CALM3
CYP2E1	Cytochrome P450 Family 2 Subfamily E Member 1	Protein Coding	47	GC10P133520	16.06161308	https://www.genecards.org/cgi-bin/carddisp.pl?gene=CYP2E1
CAV3	Caveolin 3	Protein Coding	45	GC03P008733	16.07325363	https://www.genecards.org/cgi-bin/carddisp.pl?gene=CAV3
SERP1	Stress Associated Endoplasmic Reticulum Protein 1	Protein Coding	36	GC03M150541	16.07390213	https://www.genecards.org/cgi-bin/carddisp.pl?gene=SERP1
SDHA	Succinate Dehydrogenase Complex Flavoprotein Subunit A	Protein Coding	50	GC05P000208	16.1966629	https://www.genecards.org/cgi-bin/carddisp.pl?gene=SDHA
G3BP2	G3BP Stress Granule Assembly Factor 2	Protein Coding	39	GC04M075642	16.24255371	https://www.genecards.org/cgi-bin/carddisp.pl?gene=G3BP2
MAPK9	Mitogen-Activated Protein Kinase 9	Protein Coding	52	GC05M180260	16.25776482	https://www.genecards.org/cgi-bin/carddisp.pl?gene=MAPK9
VARS1	Valyl-TRNA Synthetase 1	Protein Coding	45	GC06M069223	16.34639168	https://www.genecards.org/cgi-bin/carddisp.pl?gene=VARS1
MRPL12	Mitochondrial Ribosomal Protein L12	Protein Coding	41	GC17P081704	16.35339737	https://www.genecards.org/cgi-bin/carddisp.pl?gene=MRPL12
PLA2G7	Phospholipase A2 Group VII	Protein Coding	52	GC06M046704	16.41308784	https://www.genecards.org/cgi-bin/carddisp.pl?gene=PLA2G7
SDHB	Succinate Dehydrogenase Complex Iron Sulfur Subunit B	Protein Coding	50	GC01M018178	16.44472122	https://www.genecards.org/cgi-bin/carddisp.pl?gene=SDHB
NPY	Neuropeptide Y	Protein Coding	47	GC07P024290	16.44957161	https://www.genecards.org/cgi-bin/carddisp.pl?gene=NPY
TRMT10C	TRNA Methyltransferase 10C, Mitochondrial RNase P Subunit	Protein Coding	39	GC03P101561	16.45803642	https://www.genecards.org/cgi-bin/carddisp.pl?gene=TRMT10C
NUDT1	Nudix Hydrolase 1	Protein Coding	44	GC07P002242	16.50200272	https://www.genecards.org/cgi-bin/carddisp.pl?gene=NUDT1
KNG1	Kininogen 1	Protein Coding	50	GC03P186717	16.5449543	https://www.genecards.org/cgi-bin/carddisp.pl?gene=KNG1
MRPS22	Mitochondrial Ribosomal Protein S22	Protein Coding	44	GC03P139005	16.55989456	https://www.genecards.org/cgi-bin/carddisp.pl?gene=MRPS22
SELENON	Selenoprotein N	Protein Coding	40	GC01P025800	16.60205269	https://www.genecards.org/cgi-bin/carddisp.pl?gene=SELENON
SOD3	Superoxide Dismutase 3	Protein Coding	45	GC04P024798	16.60699844	https://www.genecards.org/cgi-bin/carddisp.pl?gene=SOD3
HBG2	Hemoglobin Subunit Gamma 2	Protein Coding	43	GC11M006683	16.66528702	https://www.genecards.org/cgi-bin/carddisp.pl?gene=HBG2
GSTT1	Glutathione S-Transferase Theta 1	Protein Coding	34	GC22Mi00270	16.69200325	https://www.genecards.org/cgi-bin/carddisp.pl?gene=GSTT1
CAV1	Caveolin 1	Protein Coding	51	GC07P116524	16.76114464	https://www.genecards.org/cgi-bin/carddisp.pl?gene=CAV1
POMC	Proopiomelanocortin	Protein Coding	51	GC02M025160	16.76307678	https://www.genecards.org/cgi-bin/carddisp.pl?gene=POMC
PRDX6	Peroxiredoxin 6	Protein Coding	50	GC01P173477	16.79709625	https://www.genecards.org/cgi-bin/carddisp.pl?gene=PRDX6
VWF	Von Willebrand Factor	Protein Coding	51	GC12M005917	16.86911201	https://www.genecards.org/cgi-bin/carddisp.pl?gene=VWF
MRPS34	Mitochondrial Ribosomal Protein S34	Protein Coding	38	GC16M001771	16.94034386	https://www.genecards.org/cgi-bin/carddisp.pl?gene=MRPS34
ACADS	Acyl-CoA Dehydrogenase Short Chain	Protein Coding	48	GC12P126572	16.97445107	https://www.genecards.org/cgi-bin/carddisp.pl?gene=ACADS
NR3C1	Nuclear Receptor Subfamily 3 Group C Member 1	Protein Coding	51	GC05M143277	16.9939518	https://www.genecards.org/cgi-bin/carddisp.pl?gene=NR3C1
CP	Ceruloplasmin	Protein Coding	51	GC03M149162	17.01144409	https://www.genecards.org/cgi-bin/carddisp.pl?gene=CP
ATP5F1A	ATP Synthase F1 Subunit Alpha	Protein Coding	47	GC18M046081	17.01448631	https://www.genecards.org/cgi-bin/carddisp.pl?gene=ATP5F1A
BAX	BCL2 Associated X, Apoptosis Regulator	Protein Coding	52	GC19P048954	17.0708313	https://www.genecards.org/cgi-bin/carddisp.pl?gene=BAX
HSD17B4	Hydroxysteroid 17-Beta Dehydrogenase 4	Protein Coding	49	GC05P119452	17.10126495	https://www.genecards.org/cgi-bin/carddisp.pl?gene=HSD17B4
NFKB1	Nuclear Factor Kappa B Subunit 1	Protein Coding	55	GC04P102501	17.10297394	https://www.genecards.org/cgi-bin/carddisp.pl?gene=NFKB1
ESR1	Estrogen Receptor 1	Protein Coding	56	GC06P151656	17.12697411	https://www.genecards.org/cgi-bin/carddisp.pl?gene=ESR1
FOS	Fos Proto-Oncogene, AP-1 Transcription Factor Subunit	Protein Coding	52	GC14P075278	17.19205856	https://www.genecards.org/cgi-bin/carddisp.pl?gene=FOS
CYP1A1	Cytochrome P450 Family 1 Subfamily A Member 1	Protein Coding	50	GC15M074719	17.24239349	https://www.genecards.org/cgi-bin/carddisp.pl?gene=CYP1A1
MAOA	Monoamine Oxidase A	Protein Coding	51	GC0XP043654	17.30404663	https://www.genecards.org/cgi-bin/carddisp.pl?gene=MAOA
ABL1	ABL Proto-Oncogene 1, Non-Receptor Tyrosine Kinase	Protein Coding	55	GC09P130713	17.38905716	https://www.genecards.org/cgi-bin/carddisp.pl?gene=ABL1
TGFB1	Transforming Growth Factor Beta 1	Protein Coding	55	GC19M041301	17.48866653	https://www.genecards.org/cgi-bin/carddisp.pl?gene=TGFB1
ACE	Angiotensin I Converting Enzyme	Protein Coding	54	GC17P063477	17.49382782	https://www.genecards.org/cgi-bin/carddisp.pl?gene=ACE
QRSL1	Glutaminyl-TRNA Amidotransferase Subunit QRSL1	Protein Coding	43	GC06P106629	17.51795006	https://www.genecards.org/cgi-bin/carddisp.pl?gene=QRSL1
HSPA1A	Heat Shock Protein Family A (Hsp70) Member 1A	Protein Coding	48	GC06P087759	17.60202026	https://www.genecards.org/cgi-bin/carddisp.pl?gene=HSPA1A
HIF1A	Hypoxia Inducible Factor 1 Subunit Alpha	Protein Coding	51	GC14P061695	17.74829483	https://www.genecards.org/cgi-bin/carddisp.pl?gene=HIF1A
SNCA	Synuclein Alpha	Protein Coding	54	GC04M089724	17.84052467	https://www.genecards.org/cgi-bin/carddisp.pl?gene=SNCA
APEX1	Apurinic/Apyrimidinic Endodeoxyribonuclease 1	Protein Coding	47	GC14P020455	17.90581703	https://www.genecards.org/cgi-bin/carddisp.pl?gene=APEX1
STIP1	Stress Induced Phosphoprotein 1	Protein Coding	48	GC11P064407	17.93880463	https://www.genecards.org/cgi-bin/carddisp.pl?gene=STIP1
FASTKD2	FAST Kinase Domains 2	Protein Coding	40	GC02P206766	17.99956131	https://www.genecards.org/cgi-bin/carddisp.pl?gene=FASTKD2
CYP1A2	Cytochrome P450 Family 1 Subfamily A Member 2	Protein Coding	48	GC15P074748	18.06667709	https://www.genecards.org/cgi-bin/carddisp.pl?gene=CYP1A2
NDUFS4	NADH:Ubiquinone Oxidoreductase Subunit S4	Protein Coding	45	GC05P053560	18.09049606	https://www.genecards.org/cgi-bin/carddisp.pl?gene=NDUFS4
CCL2	C-C Motif Chemokine Ligand 2	Protein Coding	51	GC17P034255	18.18678474	https://www.genecards.org/cgi-bin/carddisp.pl?gene=CCL2
VEGFA	Vascular Endothelial Growth Factor A	Protein Coding	51	GC06P043770	18.21968079	https://www.genecards.org/cgi-bin/carddisp.pl?gene=VEGFA
FMO3	Flavin Containing Dimethylaniline Monoxygenase 3	Protein Coding	49	GC01P171090	18.27666855	https://www.genecards.org/cgi-bin/carddisp.pl?gene=FMO3
BDNF	Brain Derived Neurotrophic Factor	Protein Coding	52	GC11M027654	18.48705673	https://www.genecards.org/cgi-bin/carddisp.pl?gene=BDNF
EIF2S1	Eukaryotic Translation Initiation Factor 2 Subunit Alpha	Protein Coding	46	GC14P067359	18.51851273	https://www.genecards.org/cgi-bin/carddisp.pl?gene=EIF2S1
PRDX5	Peroxiredoxin 5	Protein Coding	47	GC11P064435	18.58152962	https://www.genecards.org/cgi-bin/carddisp.pl?gene=PRDX5
NFS1	NFS1 Cysteine Desulfurase	Protein Coding	48	GC20M035668	18.75531578	https://www.genecards.org/cgi-bin/carddisp.pl?gene=NFS1
MAPK10	Mitogen-Activated Protein Kinase 10	Protein Coding	51	GC04M085990	18.79174423	https://www.genecards.org/cgi-bin/carddisp.pl?gene=MAPK10
CPT1A	Carnitine Palmitoyltransferase 1A	Protein Coding	51	GC11M068754	18.82112694	https://www.genecards.org/cgi-bin/carddisp.pl?gene=CPT1A
BCL2	BCL2 Apoptosis Regulator	Protein Coding	53	GC18M063123	18.85095215	https://www.genecards.org/cgi-bin/carddisp.pl?gene=BCL2
GAPDH	Glyceraldehyde-3-Phosphate Dehydrogenase	Protein Coding	52	GC12P022355	18.86635971	https://www.genecards.org/cgi-bin/carddisp.pl?gene=GAPDH
PRKN	Parkin RBR E3 Ubiquitin Protein Ligase	Protein Coding	47	GC06M161348	18.98207092	https://www.genecards.org/cgi-bin/carddisp.pl?gene=PRKN
CYP3A4	Cytochrome P450 Family 3 Subfamily A Member 4	Protein Coding	52	GC07M099759	19.05984116	https://www.genecards.org/cgi-bin/carddisp.pl?gene=CYP3A4
CYBB	Cytochrome B-245 Beta Chain	Protein Coding	51	GC0XP037780	19.1494503	https://www.genecards.org/cgi-bin/carddisp.pl?gene=CYBB
HSPB1	Heat Shock Protein Family B (Small) Member 1	Protein Coding	54	GC07P076302	19.16889954	https://www.genecards.org/cgi-bin/carddisp.pl?gene=HSPB1
IFNG	Interferon Gamma	Protein Coding	52	GC12M068154	19.18663597	https://www.genecards.org/cgi-bin/carddisp.pl?gene=IFNG
MIPEP	Mitochondrial Intermediate Peptidase	Protein Coding	44	GC13M023730	19.20033646	https://www.genecards.org/cgi-bin/carddisp.pl?gene=MIPEP
CYP2D6	Cytochrome P450 Family 2 Subfamily D Member 6	Protein Coding	49	GC22M042126	19.3120842	https://www.genecards.org/cgi-bin/carddisp.pl?gene=CYP2D6
EIF2AK3	Eukaryotic Translation Initiation Factor 2 Alpha Kinase 3	Protein Coding	51	GC02M088556	19.33278656	https://www.genecards.org/cgi-bin/carddisp.pl?gene=EIF2AK3
EDN1	Endothelin 1	Protein Coding	51	GC06P012256	19.34544373	https://www.genecards.org/cgi-bin/carddisp.pl?gene=EDN1
MSRA	Methionine Sulfoxide Reductase A	Protein Coding	45	GC08P010054	19.38764763	https://www.genecards.org/cgi-bin/carddisp.pl?gene=MSRA
TARS2	Threonyl-TRNA Synthetase 2, Mitochondrial	Protein Coding	45	GC01P150578	19.41184998	https://www.genecards.org/cgi-bin/carddisp.pl?gene=TARS2
TRDN	Triadin	Protein Coding	44	GC06M123198	19.44339561	https://www.genecards.org/cgi-bin/carddisp.pl?gene=TRDN
HSPA4	Heat Shock Protein Family A (Hsp70) Member 4	Protein Coding	45	GC05P133051	19.52434158	https://www.genecards.org/cgi-bin/carddisp.pl?gene=HSPA4
KEAP1	Kelch Like ECH Associated Protein 1	Protein Coding	51	GC19M010486	19.58659172	https://www.genecards.org/cgi-bin/carddisp.pl?gene=KEAP1
ACADM	Acyl-CoA Dehydrogenase Medium Chain	Protein Coding	48	GC01P075724	19.67259216	https://www.genecards.org/cgi-bin/carddisp.pl?gene=ACADM
AKT1	AKT Serine/Threonine Kinase 1	Protein Coding	56	GC14M104769	19.7681942	https://www.genecards.org/cgi-bin/carddisp.pl?gene=AKT1
HSP90AA1	Heat Shock Protein 90 Alpha Family Class A Member 1	Protein Coding	52	GC14M102080	19.84101486	https://www.genecards.org/cgi-bin/carddisp.pl?gene=HSP90AA1
HSF1	Heat Shock Transcription Factor 1	Protein Coding	48	GC08P144291	19.91783714	https://www.genecards.org/cgi-bin/carddisp.pl?gene=HSF1
PARP1	Poly(ADP-Ribose) Polymerase 1	Protein Coding	53	GC01M226360	19.99145508	https://www.genecards.org/cgi-bin/carddisp.pl?gene=PARP1
PRDX2	Peroxiredoxin 2	Protein Coding	48	GC19M012796	20.0037117	https://www.genecards.org/cgi-bin/carddisp.pl?gene=PRDX2
ATF4	Activating Transcription Factor 4	Protein Coding	47	GC22P039519	20.16486359	https://www.genecards.org/cgi-bin/carddisp.pl?gene=ATF4
FOXO1	Forkhead Box O1	Protein Coding	51	GC13M040555	20.19758797	https://www.genecards.org/cgi-bin/carddisp.pl?gene=FOXO1
GSTP1	Glutathione S-Transferase Pi 1	Protein Coding	53	GC11P067583	20.25570679	https://www.genecards.org/cgi-bin/carddisp.pl?gene=GSTP1
ADPRS	ADP-Ribosylserine Hydrolase	Protein Coding	38	GC01P036089	20.36423111	https://www.genecards.org/cgi-bin/carddisp.pl?gene=ADPRS
DDIT3	DNA Damage Inducible Transcript 3	Protein Coding	48	GC12M057516	20.49874496	https://www.genecards.org/cgi-bin/carddisp.pl?gene=DDIT3
RYR1	Ryanodine Receptor 1	Protein Coding	50	GC19P069701	20.56753731	https://www.genecards.org/cgi-bin/carddisp.pl?gene=RYR1
XBP1	X-Box Binding Protein 1	Protein Coding	47	GC22M028794	20.65782166	https://www.genecards.org/cgi-bin/carddisp.pl?gene=XBP1
G3BP1	G3BP Stress Granule Assembly Factor 1	Protein Coding	43	GC05P151771	20.80472183	https://www.genecards.org/cgi-bin/carddisp.pl?gene=G3BP1
HADHB	Hydroxyacyl-CoA Dehydrogenase Trifunctional Multienzyme Complex Subunit Beta	Protein Coding	50	GC02P026243	20.84847641	https://www.genecards.org/cgi-bin/carddisp.pl?gene=HADHB
OGG1	8-Oxoguanine DNA Glycosylase	Protein Coding	50	GC03P012644	20.92929268	https://www.genecards.org/cgi-bin/carddisp.pl?gene=OGG1
GTPBP3	GTP Binding Protein 3, Mitochondrial	Protein Coding	43	GC19P069313	21.10775185	https://www.genecards.org/cgi-bin/carddisp.pl?gene=GTPBP3
GSTM1	Glutathione S-Transferase Mu 1	Protein Coding	44	GC01P109687	21.11669159	https://www.genecards.org/cgi-bin/carddisp.pl?gene=GSTM1
JUN	Jun Proto-Oncogene, AP-1 Transcription Factor Subunit	Protein Coding	50	GC01M058780	21.14928818	https://www.genecards.org/cgi-bin/carddisp.pl?gene=JUN
FOXO3	Forkhead Box O3	Protein Coding	48	GC06P108559	21.16575623	https://www.genecards.org/cgi-bin/carddisp.pl?gene=FOXO3
INS	Insulin	Protein Coding	50	GC11M002159	21.16933632	https://www.genecards.org/cgi-bin/carddisp.pl?gene=INS
GFM2	GTP Dependent Ribosome Recycling Factor Mitochondrial 2	Protein Coding	43	GC05M074721	21.20901108	https://www.genecards.org/cgi-bin/carddisp.pl?gene=GFM2
POLR1C	RNA Polymerase I And III Subunit C	Protein Coding	47	GC06P087985	21.25110245	https://www.genecards.org/cgi-bin/carddisp.pl?gene=POLR1C
HADHA	Hydroxyacyl-CoA Dehydrogenase Trifunctional Multienzyme Complex Subunit Alpha	Protein Coding	48	GC02M026190	21.33282852	https://www.genecards.org/cgi-bin/carddisp.pl?gene=HADHA
ACADVL	Acyl-CoA Dehydrogenase Very Long Chain	Protein Coding	48	GC17P007219	21.3782177	https://www.genecards.org/cgi-bin/carddisp.pl?gene=ACADVL
MTRFR	Mitochondrial Translation Release Factor In Rescue	Protein Coding	36	GC12P126632	21.39492035	https://www.genecards.org/cgi-bin/carddisp.pl?gene=MTRFR
CRH	Corticotropin Releasing Hormone	Protein Coding	45	GC08M066176	21.42203331	https://www.genecards.org/cgi-bin/carddisp.pl?gene=CRH
CYBA	Cytochrome B-245 Alpha Chain	Protein Coding	50	GC16M088643	21.54677963	https://www.genecards.org/cgi-bin/carddisp.pl?gene=CYBA
SLC6A4	Solute Carrier Family 6 Member 4	Protein Coding	51	GC17M030194	21.81760597	https://www.genecards.org/cgi-bin/carddisp.pl?gene=SLC6A4
MRPL44	Mitochondrial Ribosomal Protein L44	Protein Coding	43	GC02P223957	21.87213326	https://www.genecards.org/cgi-bin/carddisp.pl?gene=MRPL44
MAP3K5	Mitogen-Activated Protein Kinase Kinase Kinase 5	Protein Coding	50	GC06M136557	21.88529205	https://www.genecards.org/cgi-bin/carddisp.pl?gene=MAP3K5
CRP	C-Reactive Protein	Protein Coding	48	GC01M159728	21.9305439	https://www.genecards.org/cgi-bin/carddisp.pl?gene=CRP
HSPA5	Heat Shock Protein Family A (Hsp70) Member 5	Protein Coding	51	GC09M125234	22.11136436	https://www.genecards.org/cgi-bin/carddisp.pl?gene=HSPA5
ALB	Albumin	Protein Coding	52	GC04P073397	22.20159149	https://www.genecards.org/cgi-bin/carddisp.pl?gene=ALB
NOS1AP	Nitric Oxide Synthase 1 Adaptor Protein	Protein Coding	42	GC01P162069	22.22333908	https://www.genecards.org/cgi-bin/carddisp.pl?gene=NOS1AP
CXCL8	C-X-C Motif Chemokine Ligand 8	Protein Coding	44	GC04P073740	22.29915619	https://www.genecards.org/cgi-bin/carddisp.pl?gene=CXCL8
CALM1	Calmodulin 1	Protein Coding	48	GC14P090396	22.35472679	https://www.genecards.org/cgi-bin/carddisp.pl?gene=CALM1
APP	Amyloid Beta Precursor Protein	Protein Coding	54	GC21M025880	22.36377716	https://www.genecards.org/cgi-bin/carddisp.pl?gene=APP
PTGS2	Prostaglandin-Endoperoxide Synthase 2	Protein Coding	51	GC01M186640	22.4342041	https://www.genecards.org/cgi-bin/carddisp.pl?gene=PTGS2
GPX1	Glutathione Peroxidase 1	Protein Coding	48	GC03M051406	22.64147949	https://www.genecards.org/cgi-bin/carddisp.pl?gene=GPX1
PON1	Paraoxonase 1	Protein Coding	50	GC07M095297	23.08621788	https://www.genecards.org/cgi-bin/carddisp.pl?gene=PON1
NQO1	NAD(P)H Quinone Dehydrogenase 1	Protein Coding	50	GC16M069706	23.08655357	https://www.genecards.org/cgi-bin/carddisp.pl?gene=NQO1
CASP3	Caspase 3	Protein Coding	52	GC04M184627	23.75384521	https://www.genecards.org/cgi-bin/carddisp.pl?gene=CASP3
TXN2	Thioredoxin 2	Protein Coding	46	GC22M036467	23.80745125	https://www.genecards.org/cgi-bin/carddisp.pl?gene=TXN2
CYCS	Cytochrome C, Somatic	Protein Coding	51	GC07M025118	24.16202164	https://www.genecards.org/cgi-bin/carddisp.pl?gene=CYCS
MTFMT	Mitochondrial Methionyl-TRNA Formyltransferase	Protein Coding	43	GC15M065001	24.7771244	https://www.genecards.org/cgi-bin/carddisp.pl?gene=MTFMT
SIRT1	Sirtuin 1	Protein Coding	52	GC10P067884	24.8234787	https://www.genecards.org/cgi-bin/carddisp.pl?gene=SIRT1
TSFM	Ts Translation Elongation Factor, Mitochondrial	Protein Coding	45	GC12P057778	25.28477287	https://www.genecards.org/cgi-bin/carddisp.pl?gene=TSFM
IL1B	Interleukin 1 Beta	Protein Coding	50	GC02M112829	25.31737518	https://www.genecards.org/cgi-bin/carddisp.pl?gene=IL1B
CASQ2	Calsequestrin 2	Protein Coding	47	GC01M115700	25.40843201	https://www.genecards.org/cgi-bin/carddisp.pl?gene=CASQ2
G6PD	Glucose-6-Phosphate Dehydrogenase	Protein Coding	53	GC0XM154558	25.43587112	https://www.genecards.org/cgi-bin/carddisp.pl?gene=G6PD
PNPT1	Polyribonucleotide Nucleotidyltransferase 1	Protein Coding	45	GC02M055634	25.5340538	https://www.genecards.org/cgi-bin/carddisp.pl?gene=PNPT1
OLR1	Oxidized Low Density Lipoprotein Receptor 1	Protein Coding	45	GC12M021842	25.90835571	https://www.genecards.org/cgi-bin/carddisp.pl?gene=OLR1
VARS2	Valyl-TRNA Synthetase 2, Mitochondrial	Protein Coding	44	GC06P087711	25.9122467	https://www.genecards.org/cgi-bin/carddisp.pl?gene=VARS2
PARK7	Parkinsonism Associated Deglycase	Protein Coding	50	GC01P008121	26.04133987	https://www.genecards.org/cgi-bin/carddisp.pl?gene=PARK7
TUFM	Tu Translation Elongation Factor, Mitochondrial	Protein Coding	48	GC16M037642	26.28375626	https://www.genecards.org/cgi-bin/carddisp.pl?gene=TUFM
MAPK1	Mitogen-Activated Protein Kinase 1	Protein Coding	54	GC22M021759	26.73636246	https://www.genecards.org/cgi-bin/carddisp.pl?gene=MAPK1
EARS2	Glutamyl-TRNA Synthetase 2, Mitochondrial	Protein Coding	45	GC16M023538	27.15173912	https://www.genecards.org/cgi-bin/carddisp.pl?gene=EARS2
OSGIN2	Oxidative Stress Induced Growth Inhibitor Family Member 2	Protein Coding	36	GC08P089901	27.29734039	https://www.genecards.org/cgi-bin/carddisp.pl?gene=OSGIN2
MTO1	Mitochondrial TRNA Translation Optimization 1	Protein Coding	45	GC06P073461	28.14016151	https://www.genecards.org/cgi-bin/carddisp.pl?gene=MTO1
IL6	Interleukin 6	Protein Coding	53	GC07P022725	28.14098358	https://www.genecards.org/cgi-bin/carddisp.pl?gene=IL6
TXN	Thioredoxin	Protein Coding	48	GC09M110243	28.18363571	https://www.genecards.org/cgi-bin/carddisp.pl?gene=TXN
OSER1	Oxidative Stress Responsive Serine Rich 1	Protein Coding	34	GC20M044195	29.67411804	https://www.genecards.org/cgi-bin/carddisp.pl?gene=OSER1
XDH	Xanthine Dehydrogenase	Protein Coding	50	GC02M031334	29.7263031	https://www.genecards.org/cgi-bin/carddisp.pl?gene=XDH
AARS2	Alanyl-TRNA Synthetase 2, Mitochondrial	Protein Coding	44	GC06M069492	29.96805	https://www.genecards.org/cgi-bin/carddisp.pl?gene=AARS2
MPO	Myeloperoxidase	Protein Coding	55	GC17M058269	30.07912445	https://www.genecards.org/cgi-bin/carddisp.pl?gene=MPO
MAPK8	Mitogen-Activated Protein Kinase 8	Protein Coding	52	GC10P048306	31.02646255	https://www.genecards.org/cgi-bin/carddisp.pl?gene=MAPK8
OSGIN1	Oxidative Stress Induced Growth Inhibitor 1	Protein Coding	37	GC16P083934	31.78490829	https://www.genecards.org/cgi-bin/carddisp.pl?gene=OSGIN1
FARS2	Phenylalanyl-TRNA Synthetase 2, Mitochondrial	Protein Coding	45	GC06P005261	32.02697754	https://www.genecards.org/cgi-bin/carddisp.pl?gene=FARS2
GSR	Glutathione-Disulfide Reductase	Protein Coding	52	GC08M030678	32.06275177	https://www.genecards.org/cgi-bin/carddisp.pl?gene=GSR
CARS2	Cysteinyl-TRNA Synthetase 2, Mitochondrial	Protein Coding	45	GC13M110641	32.13576126	https://www.genecards.org/cgi-bin/carddisp.pl?gene=CARS2
MAPK14	Mitogen-Activated Protein Kinase 14	Protein Coding	54	GC06P087896	32.21059036	https://www.genecards.org/cgi-bin/carddisp.pl?gene=MAPK14
ELAC2	ElaC Ribonuclease Z 2	Protein Coding	45	GC17M012991	32.35224152	https://www.genecards.org/cgi-bin/carddisp.pl?gene=ELAC2
GFM1	G Elongation Factor Mitochondrial 1	Protein Coding	47	GC03P158644	33.49869156	https://www.genecards.org/cgi-bin/carddisp.pl?gene=GFM1
SOD2	Superoxide Dismutase 2	Protein Coding	51	GC06M159669	34.72543335	https://www.genecards.org/cgi-bin/carddisp.pl?gene=SOD2
AIFM1	Apoptosis Inducing Factor Mitochondria Associated 1	Protein Coding	51	GC0XM130129	34.96143341	https://www.genecards.org/cgi-bin/carddisp.pl?gene=AIFM1
OXSR1	Oxidative Stress Responsive Kinase 1	Protein Coding	43	GC03P038183	35.01616669	https://www.genecards.org/cgi-bin/carddisp.pl?gene=OXSR1
TP53	Tumor Protein P53	Protein Coding	55	GC17M007661	37.46856308	https://www.genecards.org/cgi-bin/carddisp.pl?gene=TP53
RYR2	Ryanodine Receptor 2	Protein Coding	50	GC01P237042	37.92734528	https://www.genecards.org/cgi-bin/carddisp.pl?gene=RYR2
HMOX1	Heme Oxygenase 1	Protein Coding	55	GC22P035380	37.9466362	https://www.genecards.org/cgi-bin/carddisp.pl?gene=HMOX1
NFE2L2	NFE2 Like BZIP Transcription Factor 2	Protein Coding	53	GC02M177227	38.07992554	https://www.genecards.org/cgi-bin/carddisp.pl?gene=NFE2L2
TNF	Tumor Necrosis Factor	Protein Coding	54	GC06P087731	39.16946411	https://www.genecards.org/cgi-bin/carddisp.pl?gene=TNF
CAT	Catalase	Protein Coding	54	GC11P034460	45.34207916	https://www.genecards.org/cgi-bin/carddisp.pl?gene=CAT
SOD1	Superoxide Dismutase 1	Protein Coding	56	GC21P031659	45.70882416	https://www.genecards.org/cgi-bin/carddisp.pl?gene=SOD1
NOS1	Nitric Oxide Synthase 1	Protein Coding	51	GC12M117208	47.1059761	https://www.genecards.org/cgi-bin/carddisp.pl?gene=NOS1
CPT2	Carnitine Palmitoyltransferase 2	Protein Coding	52	GC01P053196	47.1621666	https://www.genecards.org/cgi-bin/carddisp.pl?gene=CPT2
NOS2	Nitric Oxide Synthase 2	Protein Coding	51	GC17M027756	58.57753372	https://www.genecards.org/cgi-bin/carddisp.pl?gene=NOS2
NOS3	Nitric Oxide Synthase 3	Protein Coding	52	GC07P150990	64.48182678	https://www.genecards.org/cgi-bin/carddisp.pl?gene=NOS3
