# Supplementary material for: Novel diagnostic biomarkers of oxidative stress, immune- infiltration characteristics and experimental validation of SERPINE1 in colon cancer
Source: Discov Oncol. 2023 Nov 18;14:206. doi: 10.1007/s12672-023-00833-w (PMC10657345; doi:10.1007/s12672-023-00833-w)
Supplement: Supplementary file 13 — Additional file13 (XLSX 27 KB)—Table S3: The detailed information of DEOSGs in the TCGA cohort was shown in Supplementary Table S3. [file 12672_2023_833_MOESM13_ESM.xlsx]

## Sheet: Sheet1
gene	conMean	treatMean	logFC	pValue	fdr
BCS1L	5.62644	10.0113	0.831339	1.31703e-17	6.5007e-17
SLC6A3	0.00608537	0.0390778	2.68293	0.00107632	0.00147467
PRKG1	1.34122	0.73846	-0.860957	1.13688e-12	3.12642e-12
PTK2B	16.453	7.51128	-1.13122	3.80991e-20	3.25959e-19
DUSP1	109.042	57.9868	-0.911082	3.17535e-11	7.27685e-11
NGF	0.561851	0.288272	-0.962759	5.18978e-08	9.79444e-08
HSP90B1	115.211	194.022	0.751939	2.89547e-13	8.25744e-13
TH	0.0433829	0.458122	3.40053	5.45344e-12	1.39045e-11
PRL	0.0181293	0.0672057	1.89026	0.0132554	0.0164095
NCF1	1.60093	0.633119	-1.33836	2.63978e-14	8.68645e-14
MUTYH	0.0921927	0.184406	1.00016	9.25042e-11	2.07059e-10
HSPD1	37.7613	101.756	1.43013	3.54031e-21	5.04822e-20
DRD2	0.124312	1.22034	3.29525	0.00867027	0.0108731
FMO2	0.467007	0.182536	-1.35527	2.86373e-13	8.22788e-13
SIRT6	22.4256	13.991	-0.68065	4.24057e-13	1.20046e-12
EDNRA	0.93991	3.93824	2.06696	3.47762e-15	1.25129e-14
CRYAB	12.4539	2.62162	-2.24807	4.00181e-17	1.81258e-16
CEBPB	12.5712	36.0853	1.52129	2.7478e-20	2.64476e-19
BCL2L1	17.3019	36.9117	1.09315	7.95188e-18	4.37353e-17
VIP	19.7181	1.99279	-3.30666	2.27636e-24	1.252e-22
SLC25A4	12.8691	8.03064	-0.680325	1.1767e-07	2.13694e-07
PCNA	63.8534	151.138	1.24303	1.16407e-17	6.09024e-17
EGFR	9.16689	5.80527	-0.659069	1.90073e-12	4.97812e-12
IL13	0.0121951	0.0407564	1.74072	0.00120896	0.0016447
GSTA1	21.5552	1.34988	-3.99714	9.50505e-17	4.11173e-16
NGB	0.707127	0.0323332	-4.45088	1.50311e-29	5.78697e-27
REN	0.284927	1.52714	2.42217	0.010059	0.0125331
HSD17B10	56.4179	107.56	0.930913	4.95872e-16	2.03097e-15
KRIT1	0.695032	1.16944	0.750663	1.15897e-13	3.5413e-13
ARG2	1.1921	1.94818	0.708626	1.99809e-11	4.66222e-11
CALCA	0.0357683	1.8138	5.66419	3.65009e-07	6.48566e-07
LONP1	15.226	29.2901	0.943877	2.52755e-17	1.18672e-16
TIA1	6.0825	10.8306	0.832375	9.37571e-12	2.28459e-11
RPS6KA5	0.92441	0.517621	-0.836637	4.34619e-18	2.46071e-17
TERT	0.117668	0.380228	1.69214	1.19869e-08	2.30748e-08
MMP9	7.32778	21.1906	1.53197	1.7845e-05	2.81571e-05
SLC2A1	12.7382	46.4375	1.86613	3.13708e-17	1.43783e-16
UQCRFS1	49.7496	31.1996	-0.673155	8.5792e-17	3.7534e-16
SRXN1	0.010961	0.256546	4.54877	1.43199e-07	2.58833e-07
IL18	17.5556	10.7161	-0.712153	2.78214e-10	6.05156e-10
NFE2L1	60.9626	37.0101	-0.720005	1.00239e-20	1.37829e-19
EPRS1	23.7849	36.7783	0.628812	1.08019e-13	3.32697e-13
IGF1	0.292434	0.10322	-1.50239	4.21396e-18	2.42146e-17
CDKN2A	0.245746	2.23183	3.18298	1.17518e-17	6.09024e-17
PRKCB	2.64571	0.621216	-2.09049	2.77443e-22	5.62188e-21
HERPUD1	39.2758	23.6329	-0.732842	2.64875e-15	1.00967e-14
FAS	6.20416	3.09271	-1.00436	1.73184e-14	5.79789e-14
SESN2	15.7416	7.37987	-1.09291	1.04964e-19	8.24716e-19
ADCYAP1	0.510078	0.278308	-0.874034	1.24568e-08	2.38601e-08
EPHX1	39.3299	23.4041	-0.748865	2.60512e-16	1.11441e-15
GPX4	62.4951	96.8352	0.631788	4.24906e-09	8.38917e-09
EME2	0.786778	1.82808	1.2163	1.20187e-12	3.23583e-12
MAPT	0.51948	0.134264	-1.95199	1.14256e-14	3.92757e-14
BRCA1	1.31986	3.58095	1.43995	1.63327e-19	1.23296e-18
OXTR	0.0780878	0.620804	2.99097	3.7807e-23	1.11967e-21
PSEN1	16.5789	10.7086	-0.63058	2.3005e-17	1.09345e-16
MRPS23	4.27396	9.55573	1.16079	3.37095e-20	2.94958e-19
PIK3CG	2.15231	0.786857	-1.45171	1.92314e-17	9.37225e-17
FKBP5	10.1159	5.23731	-0.949731	1.90472e-09	3.92149e-09
CYGB	8.51765	5.27653	-0.690866	2.18951e-12	5.6957e-12
MRPS28	2.69655	4.31517	0.678304	7.74621e-05	0.000114264
TPO	0.290568	0.0968131	-1.5856	7.94765e-15	2.75662e-14
PTGIS	4.71697	2.03781	-1.21084	9.12868e-12	2.23856e-11
AGER	1.01545	1.59222	0.648925	4.44375e-05	6.70918e-05
SERPINE1	3.94495	17.8187	2.17531	3.60167e-15	1.28393e-14
EPO	0.0128171	0.0354252	1.46671	0.00894945	0.0111868
CHAT	0.327168	0.0169552	-4.27023	4.22559e-27	8.13425e-25
MT-CO1	11417.1	7006.2	-0.704491	1.95689e-09	3.98626e-09
HBB	78.8443	13.5347	-2.54234	2.16141e-19	1.57008e-18
ANK2	1.68462	0.248608	-2.76048	1.78342e-22	3.81453e-21
PRDX4	32.0423	83.9378	1.38934	2.95174e-20	2.77175e-19
SELP	2.06757	1.22115	-0.759695	4.00312e-09	7.94433e-09
MAP2K6	6.21002	3.21388	-0.950281	1.73184e-14	5.79789e-14
MDM2	2.5631	4.29663	0.745319	0.0001055	0.000155028
HMGB1	26.0061	43.9839	0.758128	3.76635e-11	8.52968e-11
MB	6.94608	1.62897	-2.09224	2.46085e-19	1.75449e-18
KCNQ1	15.8301	34.1268	1.10823	1.96353e-10	4.29522e-10
SFXN4	15.4869	23.2513	0.586259	1.31393e-10	2.92407e-10
NOX1	44.312	81.7725	0.883917	0.00680252	0.00861504
MRPL3	22.1817	43.5823	0.974369	5.18216e-19	3.43988e-18
CYP2C9	0.585773	0.270299	-1.11579	0.0002685	0.000381449
COMT	8.50336	19.2221	1.17666	5.72024e-19	3.7327e-18
PTGS1	19.2892	3.00557	-2.68208	2.16931e-23	7.59258e-22
CDKN1A	118.315	58.3344	-1.02022	2.79232e-15	1.04373e-14
TXNIP	340.288	130.54	-1.38226	1.7141e-20	2.06227e-19
CD36	4.36633	0.965207	-2.17751	4.28885e-23	1.17943e-21
LEP	0.417432	0.197759	-1.07779	9.8345e-08	1.80299e-07
NOX4	0.0495707	0.543055	3.45354	3.12227e-20	2.86208e-19
NR3C2	20.2533	3.53261	-2.51935	1.9892e-25	1.91461e-23
BRCA2	0.357468	1.72296	2.26901	7.34488e-22	1.28535e-20
AGTR1	1.95478	0.180426	-3.43753	1.97499e-19	1.46226e-18
SDHD	43.4712	24.458	-0.82975	1.18641e-17	6.09024e-17
FXN	0.836198	1.44445	0.788608	5.36221e-14	1.70616e-13
PRKAA2	0.954105	0.3226	-1.5644	1.79158e-15	7.18497e-15
PDE5A	6.73297	2.44462	-1.46163	4.1681e-19	2.86557e-18
LYRM4	4.14385	7.6438	0.883319	4.17654e-16	1.729e-15
AGT	3.16647	13.741	2.11754	5.06383e-15	1.7886e-14
EIF2AK2	5.58149	8.54661	0.614703	1.19982e-09	2.49693e-09
HADH	17.804	10.2413	-0.797801	4.02808e-16	1.68566e-15
SLC25A20	32.1971	11.8219	-1.44547	2.50354e-23	8.03218e-22
IL1A	0.184517	1.72295	3.22305	2.95645e-15	1.09445e-14
GATC	3.6539	6.443	0.818295	2.36439e-18	1.37922e-17
GPX3	48.0154	10.3135	-2.21896	4.94987e-22	9.07476e-21
OXT	0.0605927	0.174706	1.52771	0.00237512	0.00315318
ADRB2	1.43807	0.417043	-1.78586	1.02094e-21	1.70897e-20
ETFDH	14.7951	4.47602	-1.72483	8.25559e-26	1.05947e-23
ADIPOQ	1.62372	0.563312	-1.5273	4.34525e-20	3.63679e-19
HSPA8	220.944	352.293	0.673097	1.18295e-12	3.23004e-12
PINK1	8.03031	3.23077	-1.31358	7.95404e-25	6.12461e-23
MAPK3	76.1376	39.7776	-0.936655	9.44975e-19	5.96419e-18
KCNJ5	0.429834	0.249036	-0.787427	5.78098e-07	1.01629e-06
PTCD3	5.90772	10.5096	0.83103	4.33665e-19	2.92914e-18
CLU	48.2745	10.4381	-2.2094	1.57862e-20	1.96055e-19
TRPM2	1.5749	4.62407	1.5539	8.62073e-12	2.12755e-11
MRPS2	11.4073	23.077	1.0165	2.08762e-15	8.11854e-15
PRDX1	91.2122	141.277	0.631225	1.20188e-12	3.23583e-12
PPARGC1A	4.01762	1.33329	-1.59135	2.40532e-20	2.62563e-19
ACADL	0.0497683	0.0248482	-1.00209	1.43344e-12	3.80603e-12
EHHADH	9.19007	4.39283	-1.06492	7.96685e-17	3.56656e-16
MAOB	14.4269	3.19302	-2.17576	2.15364e-17	1.03644e-16
ACOX1	35.9601	13.0678	-1.46038	8.38061e-18	4.54442e-17
ICAM1	6.46673	11.6422	0.848252	4.06184e-05	6.15672e-05
PRKCD	34.6889	20.8459	-0.734711	1.9624e-15	7.70942e-15
C1QBP	44.2245	77.8824	0.81645	2.66634e-09	5.37456e-09
IL10	0.233015	0.127235	-0.872922	2.04853e-09	4.15096e-09
CYP2E1	0.0520293	0.0963839	0.889469	0.0213103	0.0258002
CAV3	0.0509073	0.0338856	-0.5872	1.28222e-17	6.41112e-17
VARS1	13.4834	30.5038	1.1778	3.39511e-21	5.02738e-20
MRPL12	10.8181	21.2566	0.974461	5.77738e-05	8.62129e-05
NPY	1.18734	0.113418	-3.38801	8.03079e-24	3.4354e-22
TRMT10C	12.3235	19.9409	0.694327	2.76923e-12	7.15539e-12
NUDT1	5.28896	12.5283	1.24414	2.26185e-20	2.56121e-19
KNG1	0.327249	0.12794	-1.35492	4.94527e-10	1.06365e-09
CAV1	40.145	11.8164	-1.76443	3.48449e-16	1.47421e-15
POMC	0.476054	0.298757	-0.672151	1.26593e-06	2.13765e-06
PRDX6	212.518	84.8745	-1.32418	4.03931e-22	7.77566e-21
MRPS34	48.6912	83.9691	0.786196	1.69524e-14	5.77581e-14
ACADS	93.0764	22.3895	-2.05559	1.83824e-23	7.07723e-22
NR3C1	5.035	1.86866	-1.42999	4.57631e-20	3.74868e-19
CP	1.96634	0.563656	-1.80262	1.95896e-20	2.28545e-19
ATP5F1A	78.5695	46.5762	-0.754375	1.20917e-17	6.12539e-17
ESR1	0.129761	0.0788195	-0.719233	2.19814e-14	7.29555e-14
MAOA	86.6636	24.1686	-1.84229	7.73671e-24	3.4354e-22
ACE	10.414	3.87546	-1.42609	0.0398543	0.0467803
HSPA1A	24.3238	15.987	-0.605468	5.42321e-09	1.06527e-08
SNCA	0.584293	0.203563	-1.52122	6.74989e-14	2.13009e-13
APEX1	55.2219	91.1062	0.722308	1.45459e-13	4.37513e-13
STIP1	25.0496	46.9215	0.905462	2.53175e-20	2.63055e-19
FASTKD2	3.77387	5.97052	0.661813	2.40416e-15	9.25603e-15
VEGFA	4.23162	13.1422	1.63493	5.28036e-23	1.35529e-21
FMO3	0.172159	0.381236	1.14695	1.06945e-05	1.72275e-05
BDNF	0.0396659	0.112847	1.50839	1.83925e-08	3.5055e-08
EIF2S1	11.4982	17.6562	0.618776	7.1195e-12	1.76839e-11
NFS1	3.35043	5.76592	0.783202	2.73093e-14	8.91024e-14
MAPK10	0.163166	0.0624626	-1.38528	2.66394e-20	2.63055e-19
CPT1A	52.5203	23.4733	-1.16185	1.21993e-20	1.56557e-19
BCL2	2.4108	1.01669	-1.24563	1.96596e-18	1.20142e-17
GAPDH	529.302	996.449	0.912704	2.69578e-15	1.01752e-14
PRKN	0.360644	0.167156	-1.10938	3.27032e-15	1.1878e-14
CYP3A4	10.6101	0.370616	-4.83937	1.755e-10	3.861e-10
IFNG	0.189956	0.39652	1.06173	0.00182146	0.00244342
MIPEP	8.05764	15.3251	0.927469	1.21532e-15	4.92526e-15
MSRA	5.62173	3.23844	-0.795712	2.71222e-17	1.25808e-16
TARS2	6.55093	10.4251	0.670291	8.11578e-17	3.59147e-16
TRDN	0.0259122	0.00833002	-1.63724	3.05099e-19	2.13569e-18
ACADM	19.5187	8.87798	-1.13655	1.44807e-19	1.11502e-18
HSP90AA1	149.553	258.931	0.791907	5.23124e-13	1.45944e-12
HSF1	14.2635	24.9321	0.805681	5.19792e-15	1.81927e-14
PRDX2	63.3184	96.7267	0.61129	1.38188e-10	3.0576e-10
GSTP1	166.428	392.226	1.23679	1.15306e-17	6.09024e-17
DDIT3	5.03194	10.4464	1.05382	2.52059e-13	7.29645e-13
RYR1	0.120151	0.0688116	-0.804127	4.66765e-14	1.51012e-13
G3BP1	7.06425	12.2621	0.795597	2.00459e-18	1.20589e-17
HADHB	49.9867	27.5961	-0.857082	1.06055e-22	2.40183e-21
GTPBP3	2.70673	5.85905	1.11412	2.45513e-20	2.62563e-19
GSTM1	3.10457	1.49306	-1.05612	0.000399058	0.00056072
POLR1C	2.48232	7.10217	1.51657	9.65038e-25	6.19233e-23
HADHA	109.258	62.0134	-0.817092	1.31661e-21	2.11206e-20
ACADVL	89.3769	59.5622	-0.585505	2.21154e-13	6.49956e-13
CXCL8	4.58522	78.8145	4.1034	4.8314e-18	2.69578e-17
CALM1	89.6557	54.5546	-0.716694	5.95488e-23	1.43289e-21
PTGS2	1.57791	4.36545	1.46812	0.0410329	0.0480172
GPX1	116.797	201.8	0.788921	2.28512e-13	6.66493e-13
NQO1	33.6722	73.6364	1.12886	1.63007e-09	3.37408e-09
TSFM	0.0968927	0.229092	1.24147	9.48322e-12	2.29625e-11
IL1B	3.2621	11.111	1.76811	5.24804e-07	9.26832e-07
CASQ2	11.3563	0.683614	-4.05416	3.22892e-20	2.89101e-19
G6PD	9.63822	16.3174	0.759576	7.81153e-14	2.42535e-13
PNPT1	4.64831	10.6137	1.19115	8.23911e-20	6.60846e-19
OLR1	0.158395	2.56138	4.01532	1.06815e-18	6.63287e-18
VARS2	0.025061	0.0787865	1.65251	1.03877e-11	2.48401e-11
EARS2	3.76126	6.48324	0.785498	2.27438e-18	1.34713e-17
OSGIN2	3.76645	6.21127	0.721681	1.06716e-11	2.53615e-11
IL6	1.06923	2.12486	0.9908	0.000419714	0.0005876
OSER1	15.663	30.4458	0.958887	6.15296e-12	1.54829e-11
XDH	21.3182	4.60362	-2.21124	1.1827e-20	1.56557e-19
MPO	0.0524902	0.116389	1.14884	0.00275081	0.00361455
CARS2	3.93102	8.36435	1.08935	2.66472e-20	2.63055e-19
TP53	12.7581	22.1571	0.796348	2.87e-09	5.75496e-09
HMOX1	38.7201	13.1139	-1.56199	7.17624e-19	4.60475e-18
CAT	52.1324	30.1856	-0.78832	1.86097e-15	7.38632e-15
NOS1	0.396395	0.0518455	-2.93465	1.34571e-12	3.5979e-12
CPT2	4.20078	1.93037	-1.12178	2.11677e-21	3.25983e-20
NOS3	1.31109	2.22548	0.763353	4.90769e-06	8.04026e-06
