# Supplementary material for: Novel diagnostic biomarkers of oxidative stress, immune- infiltration characteristics and experimental validation of SERPINE1 in colon cancer
Source: Discov Oncol. 2023 Nov 18;14:206. doi: 10.1007/s12672-023-00833-w (PMC10657345; doi:10.1007/s12672-023-00833-w)
Supplement: Supplementary file 14 — Additional file14 (XLS 7 KB)—Table S4: The detailed information of DEGs in TCGA cohort was shown in Supplementary Table S4. [file 12672_2023_833_MOESM14_ESM.xls]

gene	lowMean	highMean	logFC	pValue	fdr
COL9A3	4.15180321375187	9.48524977578475	1.19194769995568	0.00743628408829751	0.0199942019992477
IGFBP6	5.33241128550075	10.8827700298954	1.02918585361037	1.36769918771171e-07	2.78201907816977e-06
FGF19	0.921353139013453	3.52278572496263	1.93489059698374	0.000128938637113174	0.000720872992196789
WNT10A	0.849963677130045	1.71777533632287	1.01506826755881	0.000911186878497926	0.00357866027069125
CYP2W1	15.972049103139	32.333919955157	1.01749900868303	0.00072832348277909	0.00297432662520399
EPHB6	0.38499177877429	3.19712466367713	3.05387545588623	8.14238445984689e-09	3.17444428807897e-07
PLIN4	0.516454334828102	3.39522077727952	2.71679269409498	4.04995009853771e-05	0.000283302729380963
FABP4	0.95673841554559	8.87192092675635	3.21305007461176	0.000930431700987578	0.00364244240571483
CYP1B1	0.695388565022422	1.64964499252616	1.24626433783546	0.0102314464959479	0.025757078757199
CDKN2A	1.21254125560538	3.2953523916293	1.44239891493151	1.50045207104217e-09	8.35680353471868e-08
ACTG2	21.6471990284006	49.469105754858	1.19234745634758	0.00140006757913894	0.00509812901793557
NPTXR	0.659292227204783	1.51639813153961	1.20165860620926	5.53808723672139e-09	2.32998087484509e-07
LMOD1	3.38931390134529	7.19253393124066	1.08550686375991	8.26022821792218e-05	0.000502661962730582
CHRDL1	1.31780366218236	3.46722055306428	1.39564416946987	0.00377104257515464	0.0115430813815778
SFRP2	20.0520144992526	52.185497832586	1.37990176016335	1.1336299926781e-06	1.53105501089643e-05
CST6	1.17431165919283	2.48672414050822	1.08243112740852	0.000181450020528123	0.000955533291353862
CILP	0.538956278026906	1.62837002989537	1.59518842758248	6.28761616266403e-05	0.000403400760496536
CALB2	1.06953056801196	3.69158303437967	1.78726189283258	1.812943526305e-06	2.22266116180957e-05
MYH11	7.43981517189836	18.6188517189836	1.32342541439624	0.00467855891462686	0.0137696087230689
CNN1	10.9481411061285	25.5868994020927	1.22471939921243	2.68568802897779e-06	3.05265375966222e-05
PEG10	0.633293497757847	2.15965470852018	1.76985449686303	0.00809706986552223	0.0214407983762884
PAEP	0.321907249626308	12.9346245889387	5.32844930410615	0.0125282069196494	0.0303940900502426
DEFA6	141.873253587444	39.8548153213752	-1.83177668487702	0.0213517359469614	0.0464268272235844
CERS4	1.0160466367713	2.1420120328849	1.07599996087964	3.39551950258184e-08	9.40835877165112e-07
WIF1	1.09485470852018	4.00085941704036	1.86957050459808	8.90121465126992e-06	8.16107083623983e-05
CLCA1	163.22129058296	57.6311338565022	-1.50190894546696	1.56308703142601e-06	1.98951536537712e-05
TFF1	466.114595067265	226.796982735426	-1.03928324045748	5.68612114094631e-06	5.63600617495831e-05
PKP1	1.52913692077728	3.20590971599402	1.06801620410844	0.00043373741786301	0.00194591209793854
RETNLB	24.7901718236173	10.9719109865471	-1.17595344796967	0.00672672067995322	0.018425274173684
VGF	1.24210739910314	4.33816382660688	1.80429461412545	2.41937685250829e-06	2.8184294488981e-05
THBS4	1.06450037369208	2.1772235426009	1.03231308506148	8.01100522858954e-05	0.000490562004330972
SCT	1.06567750373692	2.29354581464873	1.10580881171218	2.2677033144376e-07	4.11848726174878e-06
DES	35.9896423766816	87.6121982810164	1.2835499843082	0.00807954681931022	0.0214184903895404
KRT16	0.595434005979073	3.55440418535127	2.57759422209585	0.00184780514910608	0.00644170760773315
TFF2	40.6164970852018	14.0206743647235	-1.53451008012728	0.00896304028984891	0.0232288320917511
RNA5SP219	2.10245134529148	0.928617189835576	-1.17891652186208	0.0159453499808083	0.0367626283018991
HSPB7	1.19411509715994	2.78465822122571	1.22155836697628	4.45408128024171e-05	0.000305184151456983
AP001994.3	3.33883437967115	1.6344802690583	-1.03051256994977	7.47231547232324e-05	0.000464379393008994
CHST4	2.46931532137519	0.980718684603886	-1.3321998050912	0.000543607862849818	0.00235047599404491
B4GALNT2	1.92228594917788	0.778422944693573	-1.30419681927444	7.80538254980171e-05	0.000482005038555865
AL133370.1	10.5579599402093	5.09035717488789	-1.0524923026612	0.000198330318799273	0.00102256388830809
SNORA73B	152.174314573991	40.1139795964126	-1.92354786349014	0.0218625324890465	0.0472913223584035
THBS2	7.51217369207773	15.3078478325859	1.02696913946435	3.14564274682583e-07	5.45058334324073e-06
SNORA53	11.4865597907324	1.93634177877429	-2.56854125080136	0.0168173224883168	0.0383421839811605
PTGIS	1.27736950672646	2.62594357249626	1.03965999913585	9.31789329285819e-05	0.000555464219945308
PLA2G3	1.51378071748879	0.728206950672646	-1.05573581888116	0.000138648101398214	0.00076527994051605
CES1	5.01976292974589	11.4850276532138	1.19406319419655	1.21232222629512e-05	0.000106451357047656
EPYC	0.666103886397608	1.5199644245142	1.19021845261954	0.000238799211094514	0.00119155101235556
AKAP12	2.31558826606876	4.92165485799701	1.08776473810665	9.41754948489153e-05	0.000560263066757975
IGFL1	0.351968161434978	1.99190231689088	2.50063006358645	0.00437537849747676	0.0130447175392527
SERPINE1	11.348099103139	23.4836038863976	1.04920317224489	1.19123260897418e-09	6.89735474978317e-08
AL928646.1	6.28873243647235	2.23213094170404	-1.4943475939665	0.0062675097309132	0.0173872850599527
GSTM1	0.896726158445441	2.07676674140508	1.21159979605057	2.13501613899931e-07	3.92011754501349e-06
KRT17	7.96068303437967	16.5154904334828	1.05285568577652	0.000232961085650452	0.00116540327534974
PADI3	2.07165650224215	0.846535874439462	-1.29114169913991	0.000746634681163553	0.00303955420497352
SFRP4	9.0909168161435	19.1219174887892	1.07272949750671	5.91758348509215e-05	0.000384511646133701
PRELP	1.70152929745889	4.76863908819133	1.48674560500158	3.20073824218168e-06	3.50522794761769e-05
SYNM	1.79688168908819	3.96801995515695	1.14292385950668	0.005811996436849	0.0163958297938702
UGT2B17	25.8924331838565	12.593734529148	-1.03982438431436	1.47678333945529e-05	0.0001255265838537
MFAP5	1.33079491778774	2.78269200298954	1.06419297373624	0.00222564001369812	0.00748880483320288
JCHAIN	263.433542152466	131.46643961136	-1.00274449172438	4.37725734691534e-05	0.000301687695518691
NTSR1	0.503977802690583	1.58518281016442	1.65321712995655	0.000101406333062518	0.000593320896197704
KRT14	0.136531091180867	4.55532578475336	5.06025280784432	0.00252660728009235	0.00829623771700172
NNAT	1.13885171898356	6.96048587443946	2.61160809926074	1.05190263748274e-05	9.43485678527464e-05
DRD2	0.770913527653214	1.69464828101644	1.13634492841722	0.0132681430367285	0.0317596471773743
COMP	4.39569573991031	12.5483858744395	1.51333836440248	1.29949008634183e-08	4.47024589701589e-07
VSTM2L	1.78909147982063	3.66247757847534	1.03359277029242	0.00067567817010301	0.00279248476237626
FN1	45.2981173393124	99.6416095665172	1.13729723557243	2.78109651954546e-09	1.35576356630791e-07
RNA5SP111	0.929218086696562	1.99208916292975	1.10019308095882	0.0173017067598965	0.0392172019890987
UCHL1	1.32214910313901	3.43800627802691	1.37868729575052	3.81878675976906e-09	1.73791945300618e-07
